# Supplementary material for: Single-cell RNA-seq and pathological phenotype reveal the functional atlas and precise roles of Sox30 in testicular cell development and differentiation
Source: Cell Death Dis. 2025 Feb 19;16(1):110. doi: 10.1038/s41419-025-07442-1 (PMC11840104; doi:10.1038/s41419-025-07442-1)
Supplement: Supplementary file 2 — Supplemental Table S1 [file 41419_2025_7442_MOESM2_ESM.xlsx]

## Sheet: Sheet1
		Spermatogonia	Spermatocyte	Spermatid	Sertoli cell	Leydig cell	Unknown	T- cell	SMC	Macrophage	Endothelial cell
	gene_id	avg_logFC	avg_logFC	avg_logFC	avg_logFC	avg_logFC	avg_logFC	avg_logFC	avg_logFC	avg_logFC	avg_logFC
Spermatogonia	Ptma	2.47013	-1.17792	-1.01544	0.268961	0.873082	-0.959004	0.915166	1.15324	1.19856	1.80517
	AC160336.1	2.30757	-0.610422	-0.639732	-0.635592	-0.5788	-0.704097	-0.37776	-0.841304	-0.380195	-0.502434
	Ncl	2.20165	-0.669853	-0.710704	-0.267515	0.383715	-0.57997	0.521842	0.451713	0.589514	0.493806
	Dazl	1.83527	-0.261264	-0.652583	-0.296675	-0.408362	0	-0.400762	0	-0.475419	-0.574329
	Rpl14	1.75969	-0.699556	-0.506649	0	0.900262	-0.640739	1.17237	0.72677	0.935722	1.23745
	Hmgb2	1.73859	-0.327599	-0.388883	-0.312808	0	-0.615152	0.481154	-0.447201	0	-0.408198
	Anp32b	1.73735	-0.472441	-0.381703	0	0	-0.4588	0.293415	0	0	0
	Uchl1	1.68457	-0.461466	-0.458839	0.408322	-0.35143	-0.38863	0	0	-0.458994	0
	Hells	1.66297	-0.322451	-0.40163	-0.267741	0	-0.299518	0	-0.311145	-0.311379	-0.269546
	Hmgb1	1.65793	-0.37056	-0.535862	0	0.48277	-0.252143	0.46999	0.450128	0	0.512367
	Hsp90ab1	1.6231	-0.494671	-0.505861	0	0.674457	-0.326336	0.775644	0.319582	0.856583	1.31014
	Tex15	1.53003	0	-0.428056	-0.27592	0	-0.303939	-0.314658	-0.346685	-0.358159	-0.382455
	Mif	1.49402	-0.504593	-0.426627	0.645768	0.269829	-0.409837	0.400977	0.558544	0	0.284981
	Hmgn2	1.47451	0	-0.393323	0	0	0	0	-0.313424	0	-0.256283
	Hspa8	1.46094	-0.547903	-0.681465	0	1.76543	-0.404784	1.25025	1.4357	2.23545	1.7104
	mt-Cytb	1.44232	0.265638	-1.60397	1.63384	0.455492	-1.64548	0	1.30964	-0.324551	0.53005
	Crabp1	1.19583	0	0	0	0	0	0	0	0	0
	Taf7l	1.10553	0	-0.304646	0	0	0	0	0	0	0
	Stra8	1.06982	0	0	0	0	0	0	0	0	0
	Mt-Co2	0.949064	0.780089	-1.41696	1.26586	0	-1.55537	-0.348017	0.384948	-0.395345	0
	Dnmt1	0.944251	0	0	0	0	0	0	0	0	0
	Dmrt1	0.878344	0	0	0	0	0	0	0	0	0
	Smc3	0.805824	0	-0.25906	0	0	0	0	0	0	0
	Brca2	0.768379	0	0	0	0	0	0	0	0	0
	Ung	0.612272	0	0	0	0	0	0	0	0	0
	Kit	0.589891	0	0	0	0	0	0	0	0	0
	Sycp3	0.580848	0	0	-0.289372	-0.437367	0	-0.298615	-0.532071	-0.43565	-0.673084
	Msh2	0.570201	0	0	0	0	0	0	0	0	0
	Sohlh1	0.56457	0	0	0	0	0	0	0	0	0
	Rad51	0.530863	0	0	0	0	0	0	0	0	0
	Sox4	0.494093	0	0	0	0	0	0	0.293453	0	0.306208
	Setdb1	0.432382	0	0	0	0	0	0	0	0	0
	Dmc1	0.415069	0	0	0	0	0	0	0	0	0
	Tdrkh	0.413896	0	0	0	0	0	0	-0.315904	0	-0.254111
	Arl6ip1	0.401544	0	0	0	0	0	0	0	0	0
	Sox3	0.386487	0	0	0	0	0	0	0	0	0
	Foxo1	0.368236	0	0	0	0	0	0.328189	0	0	0.508752
	Tfdp1	0.363698	0	0	0	0	0	0	0	0	0
	Dnmt3b	0.359302	0	0	0	0	0	0	0	0	0
	Mex3a	0.345712	0	0	0	0	0	0	0	0	0
	Ehd4	0.34291	0	0	0	0	0	0	0.268618	0.440344	2.01585
	E2f1	0.314366	0	0	0	0	0	0	0	0	0
	Ly6k	0.308937	0	0	0	0	0	-0.272229	-0.371714	0	-0.346908
	Sp1	0.276912	0	0	0	0	0	0	0	0	0
	Prdm9	0.269702	0	0	0	0	0	0	0	0	0
	Sall4	0.254815	0	0	0	0	0	0	0	0	0
Spermatocyte	Gm48051	-0.574808	1.09539	-0.721708	-0.443237	-0.517547	-0.340935	-0.562375	-0.297834	-0.281618	-0.5254
	Fsip2	-0.701563	0.872088	-0.569738	-0.355281	-0.345863	0	-0.425381	0	0	-0.496871
	Ttll3	-0.285682	0.569857	-0.376598	0	0	0	-0.281406	0	0	0
	D430042O09Rik	0	0.563113	-0.419966	0	0	0	-0.306786	0	0	0
	1700109H08Rik	-0.543448	0.555947	-0.42425	0	-0.408722	0	-0.449387	0	0	-0.478238
	Lrriq1	-0.521947	0.541631	-0.383318	0	-0.357939	0	-0.395518	-0.342492	0	-0.535301
	Acrv1	-0.668064	0.484477	0	0	-0.533872	0	-0.526831	-0.683756	-0.554629	-0.578058
	Anxa3	-0.500935	0.477265	-0.503598	0	-0.276813	0.395612	-0.289021	0	0	0
	D3Ertd751e	0	0.475784	-0.351484	0	0	0	0	0	0	-0.250236
	4930484H19Rik	0	0.463394	-0.305324	0	0	0	0	0	0	0
	Ttc21a	-0.27953	0.443474	-0.299343	0	0	0	0	0	0	0
	Celf3	0	0.434279	-0.279997	0	0	0	0	0	0	0
	Rad51ap2	0	0.43384	0	0	0	0	0	0	0	0
	4933421I07Rik	-0.254162	0.407132	0	0	0	0	0	-0.265541	0	-0.265811
	4930449I24Rik	0	0.404909	0	0	0	0	0	-0.259929	0	0
	4933406C10Rik	0	0.397495	0	0	0	0	-0.259106	0	0	0
	Gm6370	0	0.391309	-0.263417	0	0	0	0	0	0	0
	Celf5	0	0.377597	-0.257822	0	0	0	0	0	0	0
	Speer4b	0	0.357092	0	0	0	0	0	0	0	0
	Psd	0	0.347961	0	0	0	0	0	0	0	0
	Hdac5	0	0.347536	-0.436201	0	0	0.389714	0	0	0	-0.333823
	4932416K20Rik	0	0.340544	0	0	0	0	0	0	0	0
	Gm5565	0	0.335765	0	0	0	0	0	0	0	0
	Gm6408	0	0.333143	0	0	0	0	0	0	0	0
	Got1l1	-0.37895	0.330566	-0.324376	0	-0.293193	0.340056	0	0	-0.29717	-0.42545
	Atp6v1e2	-0.583463	0.326522	-0.305994	0	-0.430793	0.401695	-0.318537	0	-0.439239	-0.5694
	Pldi	-0.312018	0.319862	-0.408726	0	0	0.430045	0	0	0	-0.273211
	Znrd1as	-0.674215	0.311499	-0.502129	0	-0.579921	0.706968	0	0	0	-0.730518
	Gm47875	0	0.304103	0	0	0	0	0	0	0	0
	Cdc42ep3	-0.718381	0.303667	0	-0.343039	-0.518508	-0.3251	-0.330747	0	-0.400107	0
	4930515B02Rik	0	0.287699	-0.378265	0	0	0.39313	0	0	0	-0.318891
	Spata46	-0.817543	0.268566	0	0	-0.606059	0	-0.373632	-0.27918	-0.35481	-0.87131
	Nudt14	0	0.268525	-0.366891	0	0	0.34599	0	0	0	0
Spermatid	Prm1	-0.972208	-0.889675	1.16636	0	-0.738501	-1.53365	-0.667711	-1.31088	-0.88686	-0.792507
	Tnp2	-0.849728	-0.774094	1.14854	-0.274043	-0.742513	-1.37215	-0.507243	-1.17991	-0.796719	-0.766183
	Tnp1	-0.864698	-0.743782	1.12185	0	-0.711401	-1.32557	-0.661345	-1.16106	-0.971427	-0.743539
	Prm2	-0.888645	-0.751913	0.906114	0.420151	-0.679228	-1.11009	-0.675731	-1.02784	-0.891316	-0.754931
	Hmgb4	-0.690809	-0.476419	0.841626	-0.250763	-0.542066	-0.974551	-0.510062	-0.821038	-0.527766	-0.507573
	Tex36	-0.696377	-0.461702	0.806456	-0.301725	-0.519371	-0.821415	-0.393193	-0.705883	-0.49964	-0.50379
	Hils1	-0.745555	-0.437111	0.799954	-0.338604	-0.508878	-0.796097	-0.524316	-0.70471	-0.487034	-0.554012
	Rnf151	-0.762095	-0.399413	0.793811	-0.345912	-0.642302	-0.847446	-0.573892	-0.678484	-0.635277	-0.522595
	Ropn1	-0.62532	-0.419652	0.768266	0	-0.437601	-0.878458	-0.440134	-0.859618	-0.497428	-0.559264
	Fam209	-0.79683	-0.302111	0.765105	-0.328483	-0.532975	-1.06523	-0.494996	-0.821648	-0.714319	-0.822129
	Smcp	-0.968819	-0.397667	0.752527	0	-0.792405	-0.677789	-0.670022	-0.932597	-0.755019	-0.975858
	Fam229a	-0.801091	-0.352768	0.743009	-0.265194	-0.633185	-0.820451	-0.514466	-0.589405	-0.501587	-0.599945
	1700015F17Rik	-0.515357	-0.432425	0.73836	-0.271756	-0.361264	-0.780117	-0.347735	-0.615204	-0.542937	-0.587508
	Spata19	-0.582836	-0.439854	0.734889	-0.272724	-0.446849	-0.686363	-0.406095	-0.676508	-0.510902	-0.381925
	Fam71e1	-0.608334	-0.397493	0.72629	-0.275192	-0.433658	-0.751252	-0.438999	-0.753214	-0.503268	-0.447747
	Tmco2	-0.520985	-0.423919	0.71588	-0.261449	-0.375637	-0.710845	-0.411653	-0.604026	-0.466148	-0.489086
	Spaca7	-0.587437	-0.374343	0.715197	-0.29457	-0.591388	-0.753175	-0.456422	-0.521524	-0.47105	-0.520549
	Spz1	-0.627914	-0.407166	0.714777	0	-0.385413	-0.726486	-0.387102	-0.568266	-0.66794	-0.63381
	Tmem210	-0.608008	-0.36054	0.712898	0	-0.414965	-0.829291	-0.418215	-0.818825	-0.558263	-0.569694
	Lyzl6	-0.559029	-0.386206	0.663429	0	-0.391954	-0.623403	-0.356956	-0.592165	-0.450242	-0.412052
	Izumo2	-0.39004	-0.316981	0.57411	0	-0.342975	-0.603245	0	-0.49178	-0.433937	-0.296774
	Lyzl4	-0.458811	0	0.479154	0	-0.285893	-0.508398	-0.337307	-0.335846	-0.556495	-0.350934
	Tex29	-0.387113	0	0.416402	0	-0.356237	-0.424997	-0.256022	-0.337044	-0.348048	-0.292168
	Sox5	-0.473722	0	0.402662	0	0	-0.392963	-0.280141	0	0	-0.458819
	Spata9	-0.332911	0	0.40074	0	-0.290003	-0.405594	-0.305947	-0.389774	-0.325962	0
	Tex38	-0.318272	0	0.396439	0	-0.291135	-0.421072	0	-0.40051	-0.255206	0
	Spata31	-0.284894	0	0.389291	0	0	-0.417932	0	-0.440044	0	0
	BC048562	-0.296796	0	0.38816	0	0	-0.382968	0	-0.343502	-0.306278	0
	Lyzl4os	-0.34105	0	0.377008	0	-0.291556	-0.435088	-0.302554	-0.379312	0	-0.299864
	Sun5	-0.335272	0	0.366802	0	-0.284972	-0.320211	-0.253607	-0.310412	-0.38754	-0.385495
	Calm2	0	-0.260612	0.365372	0	-0.289177	-0.434196	0	0.422133	-0.539354	0
	Akap4	-0.359987	0	0.363697	0	0	-0.314766	0	-0.45389	-0.331063	-0.364859
	Rsph1	-0.923059	0	0.326373	0	-0.678167	0	-0.410622	-0.447604	-0.408026	-0.703467
	Tmem191c	-0.381325	0	0.316846	0	-0.2738	-0.448547	0	-0.433799	0	-0.335886
	Pex5l	0	0	0.290402	0	0	-0.264176	0	0	0	0
	Meig1	-0.894962	0	0.279573	0	-0.627087	0	-0.367843	-0.541347	-0.457682	-0.77139
	Spaca1	-0.7631	0	0.268163	0	-0.621475	0	-0.455359	-0.535302	-0.554941	-0.751475
	Mllt10	0	0	0.259722	0	0	0	0	-0.273089	-0.398381	-0.259669
Sertoli cell	Defb19	-1.05335	-1.17866	-1.01311	3.12737	-0.362234	-1.09912	-0.373334	-0.721839	-1.22033	-1.0858
	Cst9	-0.674652	-0.743734	-0.751276	2.60537	-0.60095	-0.681844	0	-0.617638	-0.582484	-0.607896
	Cst12	-0.572037	-0.671768	-0.662859	2.45407	-0.54819	-0.601143	0	-0.579026	-0.533059	-0.547996
	Aard	-0.477357	-0.596356	-0.632118	2.32389	0	-0.495094	0	-0.383605	-0.566016	-0.45237
	Defb36	-0.397857	-0.508352	-0.505401	2.11644	-0.327354	-0.426834	0	-0.35573	-0.417279	-0.3822
	Wfdc10	-0.373401	-0.442907	-0.476787	2.02211	-0.287629	-0.384047	0	-0.394794	-0.455062	-0.405387
	Clu	-0.434822	-0.530199	-0.490419	1.90086	0	-0.373041	0	-0.468962	-0.442431	2.3786
	Ctsl	0	-0.446196	-0.524689	1.74675	1.19996	-0.366226	0	0.364118	0	0.25267
	Tsx	0	0	0	1.70706	0	0	0	0	0	0
	Ldhb	0	-0.346694	-0.368034	1.67271	0.604993	-0.302303	0	0.34042	0	0
	Etd	0	0	-0.329988	1.667	0	0	0	0	0	0
	1700018G05Rik	0	0	0	1.58929	0	0	0	0	0	0
	Chchd10	0	-0.345798	-0.349372	1.57412	0	0	0	-0.457372	0	0
	Gatm	0	0	-0.321253	1.55938	0	0	0	0	0	0
	Gsta4	0	-0.29126	-0.308857	1.52015	0	0	0	0	0	0.316705
	1700011M02Rik	0	0	0	1.50514	0	0	0	0	0	0
	Gstm2	0	-0.352136	-0.38715	1.49007	1.64548	-0.314524	0	0.276326	0	0.828594
	Gm9112	0	0	0	1.41881	0	0	0	0	0	0
	Gstm7	0	0	0	1.20362	0	0	0	0	0	0
	Gstm7	0	0	0	1.20362	0	0	0	0	0	0
	Gstm1	-0.383843	-0.469212	-0.414658	1.15198	2.61203	-0.392026	0	1.03751	-0.253813	0.580704
	Sparc	-0.439409	-0.541707	-0.518658	0.957431	2.2921	-0.439668	-0.282957	2.20728	-0.399712	3.21542
	Rhox5	0	0	0	0.888244	0	0	0	0	0	0
	Ptgds	0	0	0	0.844817	0	0	0	0	0	0
	Espn	0	0	0	0.741622	0	0	0	0	0	0
	Vim	-0.415352	-0.479596	-0.462052	0.712468	2.02077	-0.420937	1.64917	2.25728	1.51772	2.91861
	Cldn11	0	0	0	0.640245	0	0	0	0	0	0
	Wt1	0	0	0	0.343223	0	0	0	0	0	1.03072
	Aqp8	0	0	0	0.311444	0	0	0	0	0	0
	Fyn	0	0	0	0.284621	0	0	0.316246	0	0	0.304799
Leydig cell	Dcn	-0.704733	-0.841844	-0.739175	-0.649296	4.16776	-0.73981	-0.695888	-0.570488	-0.705509	-0.7027
	Gsn	0	-0.690662	0	0	3.87213	0	-0.405611	0.70685	0	0
	Apoe	-0.337811	0	0	0	3.48333	0	0	0	1.33678	0.705429
	Fos	-0.361442	-0.995292	-0.793929	-0.500029	3.45505	-0.865135	0	2.2084	3.23267	2.8879
	Fosb	0	0	-0.560511	0	3.22902	0	0.66934	2.12341	2.28789	1.96043
	Igfbp6	-0.271422	0	0	0	3.1368	0	0	0	0	0
	Junb	-0.350679	-0.713563	-0.640639	-0.37954	3.07422	-0.61353	1.75579	2.41719	2.94226	2.31252
	Egr1	0	-0.431927	-0.451347	0	2.95418	0	0	1.67906	2.22099	1.6735
	Cebpd	0	0	0	0	2.9274	0	0	1.79777	0	2.08945
	Mgp	0	0	0	0	2.70191	0	0	0	0	2.74901
	Serping1	0	0	0	0	2.62198	0	0	1.26728	0	0
	Plpp3	0	0	0	0	2.60297	0	0	1.11661	0	1.09878
	S100a6	0	0	0	0	2.40025	0	2.6941	0.302455	0.457291	0.849216
	Socs3	0	0	0	0	2.39838	0	0	1.25989	1.6869	1.89178
	Igfbp7	-0.446921	-0.542572	-0.450455	0	2.3862	-0.453775	0	2.89682	0	3.62881
	Rps4x	0	-0.615971	-0.580703	0	2.36726	-0.537241	2.55737	1.70537	2.60837	2.65935
	Id3	0	0	0	0	2.35361	0	0	2.55737	0	1.83151
	Col1a2	0	0	0	0	2.33529	0	0	1.01351	0	0
	Adamts5	0	0	0	0	2.2235	0	0	0.260001	0	0
	Jund	1.04066	-0.575495	-0.565676	0	2.12039	-0.544643	1.5643	2.04186	2.37028	2.11498
	Sparcl1	0	0	0	0	1.99623	0	0	2.16126	0	2.00522
	Cyp26b1	0	0	0	0	1.62489	0	0	0	0	0
	Fabp3	0	0	0	0	1.51647	0	0	0.469011	0	0
	Cald1	0	0	0	0	1.42795	0	0	2.76534	0	0.478339
	Pdgfra	0	0	0	0	1.35652	0	0	0	0	0
	Hspa1b	0	0	0	0	1.1996	0	0.452765	0	2.85405	0.495749
	H2-D1	0	0	0	0	1.19106	0	2.26143	0.62645	2.10592	2.38085
	Icam1	0	0	0	0	1.11623	0	0.599966	0.481444	0	2.20573
	Cyp27a1	0	0	0	0	1.04004	0	0	0	0	0
	Prlr	0	0	0	0	0.858645	0	0	0	0	0
	Trf	0	0	0	0	0.604195	0	0	0	0.658908	0
	Star	0	0	0	0	0.570484	0	0	0	0	0
	Hsd17b10	0.315207	0	0	0.256125	0.376912	0	0	0	0	0
	Hsd17b11	0	0	0	0	0.370538	0	0	0	0	0
	Cyp1b1	0	0	0	0	0.363875	0	0	0	0	0
	Dab2	0	0	0	0	0.343018	0	0	0	0.474272	0
	Ifngr1	0	0	0	0	0.308526	0	1.38418	0	0.386942	0.385169
	Cyp20a1	0	0	0	0	0.260537	0	0	0	0	0
	Hsd11b1	0	0	0	0	0.251836	0	0	0	0	0
Unknown	Ccdc81	-0.424539	0	-0.253765	0	-0.318858	0.418967	-0.250752	0	0	-0.313123
	Malsu1	0	0	-0.360182	0	-0.263799	0.403859	0	0	0	-0.451332
	Csrp2	-0.339043	0	-0.319809	0	0	0.402121	0	0.649096	0	0
	1700011I03Rik	-0.673698	0	0	0	-0.538257	0.379076	0	0	-0.328674	-0.594164
	Cfap45	-0.695683	0	0	0	-0.465275	0.377944	-0.308059	-0.424873	-0.337628	-0.557127
	Desi1	-0.612043	0	0	0	-0.4734	0.367036	0	-0.252027	-0.27413	-0.728593
	Akip1	0	0	-0.322488	0	0	0.365681	0	0	0	0
	Syce3	-0.310817	0	-0.255688	0	-0.510944	0.362388	-0.375835	-0.341634	-0.291552	-0.737393
	Poln	0	0	-0.338731	0	0	0.356642	0	0	0	0
	Ccdc175	-0.743168	0	0	0	-0.58585	0.354011	-0.265067	-0.474117	-0.360916	-0.589493
	Atg12	0	0	-0.256364	0	-0.413127	0.336556	0	0	0	-0.394891
	BC049352	0	0	0	0	0	0.250947	0	0	0	0
T cell	Ccl5	0	0	0	0	0	0	3.36596	0	0	0
	Cd52	0	0	0	0	0	0	2.48026	0	1.83055	0
	S100a4	0	0	0	0	0	0	2.08799	0	0.324207	0
	Srgn	0	0	0	0	0	0	1.99162	0	1.71835	1.48508
	Rgs1	0	0	0	0	0	0	1.76543	0	1.32894	0
	Nkg7	0	0	0	0	0	0	1.69765	0	0	0
	AW112010	0	0	0	0	0	0	1.69713	0	0	0.444179
	Hcst	0	0	0	0	0	0	1.664	0	0	0
	Coro1a	0	0	0	0	0	0	1.58762	0	1.22161	0
	trbc2	0	0	0	0	0	0	1.58344	0	0	0
	Cd69	0	0	0	0	0	0	1.56763	0	0.280973	0
	Cd3g	0	0	0	0	0	0	1.52567	0	0	0
	Ccl4	0	0	0	0	0	0	1.52182	0	3.906	0
	Rac2	0	0	0	0	0	0	1.44941	0	0.284258	0
	Laptm5	0	0	0	0	0	0	1.42998	0	1.34428	0
	Trbc1	0	0	0	0	0	0	1.38821	0	0	0
	Ptprc	0	0	0	0	0	0	1.28675	0	0.888733	0
	Cd3e	0	0	0	0	0	0	1.15718	0	0	0
	Ms4a4b	0	0	0	0	0	0	1.15193	0	0	0
	Cd3d	0	0	0	0	0	0	1.06528	0	0	0
	Trac	0	0	0	0	0	0	1.01894	0	0	0
	Cd74	0	0	0	0	0	0	0.97599	0	4.89923	0.758251
	Cd2	0	0	0	0	0	0	0.830341	0	0	0
	Gzmb	0	0	0	0	0	0	0.687381	0	0	0
	Ctss	0	0	0	0	0	0	0.377606	0	1.98769	0
	Cd226	0	0	0	0	0	0	0.307773	0	0	0
	Tcrg-C1	0	0	0	0	0	0	0.282256	0	0	0
SMC	Acta2	0	0	0	0	0	0	0	4.15838	0	0
	Tpm2	0	0	0	0	0	0	0	2.96327	0	0
	Rgs5	0	0	0	0	0	0	0	2.89214	0	0.46147
	Myh11	0	0	0	0	0	0	0	2.73013	0	0
	Gja4	0	0	0	0	0	0	0	1.67009	0	0.535774
	Higd1b	0	0	0	0	0	0	0	1.60652	0	0
	Ednrb	0	0	0	0	0	0	0	1.40541	0	0
	Bcam	0	0	0	0	0	0	0	1.39723	0	1.14529
	Aspn	0	0	0	0	0	0	0	1.38526	0	0
	Sncg	0	0	0	0	0	0	0	1.30967	0	0
	Fabp4	0	0	0	0	0	0	0	1.30674	0	0
	Arhgdib	0	0	0	0	0.546734	0	1.57475	0.257666	0.683138	0
	Des	0	0	0	0	0.526898	0	0	2.12428	0	0
	Rgs4	0	0	0	0	0.489625	0	0	1.64364	0	0
	Gucy1a1	0	0	0	0	0.400297	0	0	1.47621	0	0.429476
	Gng11	0	0	0	0	0.370762	0	0	1.49484	0	0.991275
	Cnn3	0	0	0	0	0.357285	0	0	0.711229	0	0.563983
	Lmod1	0	0	0	0	0.279217	0	0	1.24672	0	0
	Cox4i2	0	0	0	0	0	0	0	1.24851	0	0
	Olfr558	0	0	0	0	0	0	0	0.64175	0	0
	Kcnmb1	0	0	0	0	0	0	0	0.360563	0	0
Macrophage	H2-Aa	0	0	0	0	0	0	0	0	3.92498	0
	Cxcl2	0	0	0	0	0	0	0	0	3.9164	0.517181
	H2-Eb1	0	0	0	0	0	0	0	0	3.7753	0
	H2-Ab1	0	0	0	0	0	0	0	0	3.61839	0
	Il1b	0	0	0	0	0	0	0	0	3.44891	0
	Ccl3	0	0	0	0	0	0	0	0	2.96723	0
	C1qb	0	0	0	0	0	0	0	0	2.70913	0
	C1qa	0	0	0	0	0	0	0	0	2.58633	0
	Lyz2	0	0	0	0	0	0	0	0	2.46725	0
	Cd14	0	0	0	0	0	0	0	0	2.35593	0
	Cd83	0	0	0	0	0	0	0	0	2.35073	0
	Tyrobp	0	0	0	0	0	0	0	0	2.32377	0
	C1qc	0	0	0	0	0	0	0	0	2.28112	0
	Fcer1g	0	0	0	0	0	0	0	0	2.12757	0
	Ccl12	0	0	0	0	0	0	0	0	1.84266	0
	Csf1r	0	0	0	0	0	0	0	0	1.14081	0
	Cd68	0	0	0	0	0	0	0	0	1.05746	0
	Nlrp3	0	0	0	0	0	0	0	0	1.04163	0
	Pfn1	0.764885	-0.255954	0	0	0.482212	-0.274092	1.43507	0.975014	0.905864	0.762812
	Adgre1	0	0	0	0	0	0	0	0	0.712133	0
	Lilrb4a	0	0	0	0	0	0	0	0	0.661716	0
	Mrc1	0	0	0	0	0	0	0	0	0.466844	0
	Cx3cr1	0	0	0	0	0	0	0	0	0.459097	0
	Fcgr3	0	0	0	0	0	0	0	0	0.413924	0
Endothelial cel	Cldn5	0	0	0	0	0	0	0	0	0	2.81901
	Tm4sf1	0	0	0	0	0.250936	0	0	1.60326	0	2.69243
	Selenop	0	0	0	0	1.48358	0	0.25228	0	1.03629	2.20921
	Ctla2a	0	0	0	0	0	0	0.973821	0	0	2.2654
	Timp3	0	0	0	0	0.517428	0	0	2.37949	0	1.82469
	Pcp4l1	0	0	0	0	0	0	0	1.86847	0	2.06344
	Il2rg	0	0	0	0	0	0	0.602873	0	0.281795	0.255169
	Ifitm2	0	0	0	0	1.44203	0	0	1.16545	1.22878	2.35752
	Mal	0	0	0	0	0	0	0	0	0	2.26957
	Ly6e	0	0	0	0	0.718131	0	1.49929	0	0.863236	2.18863
	Ly6c1	0	0	0	0	0.646525	0	0	0	0	2.57003
	Myl6	0	0	0	0	0.637814	0	0.914288	2.30114	0.431176	1.52278
	Tmem252	0	0	0	0	0	0	0	0	0	2.06633
	Ramp2	0	0	0	0	0.483673	0	0	0	0	1.91376
	Ptn	0	0	0	0	0	0	0	0.515991	0	2.49457
	Rnd1	0	0	0	0	0	0	0	0.412418	0	1.97721
	Lcn2	0	0	0	0	0.43639	0	0	0	0	2.19963
	Hbegf	0	0	0	0	0.253043	0	0	1.03567	0	1.93972
	Vwf	0	0	0	0	0	0	0	0	0	1.51685
	Cdh5	0	0	0	0	0.288523	0	0	0	0	1.49284
	Edn1	0	0	0	0	0	0	0	0	0	1.19894
	Pecam1	0	0	0	0	0	0	0	0	0	1.00017
	Tie1	0	0	0	0	0	0	0	0	0	0.708538
	Tek	0	0	0	0	0	0	0	0	0	0.686355
	Vegfa	0	0	0	0	0	0	0	0	0	0.592154
	Ces2e	0	0	0	0	0	0	0	0	0	0.494534
	Foxf1	0	0	0	0	0	0	0	0	0	0.480271
	Sema3g	0	0	0	0	0	0	0	0	0	0.421867
	Syt15	0	0	0	0	0	0	0	0	0	0.400866
