# Supplementary material for: Single-cell RNA-seq and pathological phenotype reveal the functional atlas and precise roles of Sox30 in testicular cell development and differentiation
Source: Cell Death Dis. 2025 Feb 19;16(1):110. doi: 10.1038/s41419-025-07442-1 (PMC11840104; doi:10.1038/s41419-025-07442-1)
Supplement: Supplementary file 3 — Supplemental Table S2 [file 41419_2025_7442_MOESM3_ESM.xlsx]

## Sheet: spermatogonia
	Spermatogonia_1	Spermatogonia_2
Gene_ID	avg_logFC	avg_logFC
Uchl1	1.18066	-1.18066
AC160336.1	1.07454	-1.07454
Rps2	1.05086	-1.05086
Ftl1	1.04739	-1.04739
Hmgn1	1.0297	-1.0297
Anp32b	0.999367	-0.999367
Rps3	0.96205	-0.96205
Cox8a	0.96186	-0.96186
Crabp1	0.943785	-0.943785
Crabp1	0.943785	-0.943785
Marcksl1	0.931299	-0.931299
Hsp90ab1	0.903163	-0.903163
Mif	0.897139	-0.897139
Eif4a1	0.888056	-0.888056
H2afv	0.880899	-0.880899
Rcc2	0.86046	-0.86046
Rpsa	0.858219	-0.858219
Actb	0.845559	-0.845559
Gapdh	0.8272	-0.8272
Rps16	0.824359	-0.824359
Parp1	0.805359	-0.805359
Hspe1	0.801952	-0.801952
Mdh2	0.796787	-0.796787
Selenoh	0.784219	-0.784219
Rpl14	0.779387	-0.779387
Bzw1	0.775907	-0.775907
Rps3a1	0.767984	-0.767984
Rplp2	0.761583	-0.761583
Stmn1	0.745803	-0.745803
Cenpa	0.745382	-0.745382
Prdx1	0.737213	-0.737213
Psma7	0.731956	-0.731956
Sdc4	0.644429	-0.644429
Dmrt1	0.600879	-0.600879
Tex19	0.588313	-0.588313
Sox4	0.564996	-0.564996
sohlh1	0.464781	-0.464781
Dnmt3b	0.411896	-0.411896
Ccnd2	0.400319	-0.400319
Ung	0.384735	-0.384735
Msh2	0.382032	-0.382032
Mageb4	0.376726	-0.376726
Foxo1	0.374628	-0.374628
Zbtb16	0.327332	-0.327332
Map7d2	0.316945	-0.316945
Rcor2	0.312176	-0.312176
Sox3	0.304074	-0.304074
Sall4	0.302057	-0.302057
Dmc1	-0.258538	0.258538
stra8	-0.286218	0.286218
Brca2	-0.303472	0.303472
Tex15	-0.350482	0.350482
prdm9	-0.363094	0.363094
Hsf2bp	-0.381325	0.381325
sycp1	-0.390158	0.390158
hormad1	-0.393497	0.393497
Rad51ap2	-0.404545	0.404545
Hspa5	-0.544966	0.544966
sycp3	-0.730276	0.730276
Prss50	-0.753351	0.753351
Acyp1	-0.778557	0.778557
Lrrc46	-0.779224	0.779224
Gm3417	-0.782869	0.782869
1700020D05Rik	-0.790838	0.790838
Pgam2	-0.792549	0.792549
Catsperz	-0.797471	0.797471
Stpg4	-0.798866	0.798866
AA467197	-0.800055	0.800055
Asrgl1	-0.820518	0.820518
Hspb9	-0.824022	0.824022
4922502D21Rik	-0.826324	0.826324
Pdcl2	-0.830086	0.830086
Crisp2	-0.832934	0.832934
Cetn1	-0.833611	0.833611
Dkkl1	-0.834747	0.834747
Serf1	-0.83702	0.83702
Gm11837	-0.841614	0.841614
Spata4	-0.842193	0.842193
Smim24	-0.842256	0.842256
Hrasls5	-0.845457	0.845457
Dmrtb1	-0.849712	0.849712
Tex101	-0.853666	0.853666
Meig1	-0.857178	0.857178
Rsph1	-0.87385	0.87385
Cox8c	-0.892952	0.892952
Fam229b	-0.895378	0.895378
Ropn1l	-0.90058	0.90058
Gm5617	-0.903885	0.903885
Ldhc	-0.934825	0.934825
Ly6k	-0.949437	0.949437
Spink2	-0.950287	0.950287
Fabp9	-0.989902	0.989902
Rbakdn	-0.998106	0.998106

## Sheet: spermatocyte
	Spermatocyte_1	Spermatocyte_2	Spermatocyte_3	Spermatocyte_4	Spermatocyte_5
Gene_ID	avg_logFC	avg_logFC	avg_logFC	avg_logFC	avg_logFC
Mt-Nd1	0.968463	-0.472624	0	-1.51106	-1.93483
Cdc42ep3	0.933043	-0.861947	0	-0.831167	-1.29845
Mt-Nd2	0.929963	-0.525547	0	-1.34755	-1.71311
Mt-Co1	0.925208	0	0	-1.8206	-2.23214
Mt-Atp6	0.892658	0	0	-1.77302	-2.21548
Mt-Co3	0.86684	-0.308937	0	-1.77172	-2.38258
Mt-Co2	0.844253	-0.356783	0	-1.87547	-2.3871
Mt-Cytb	0.787027	-0.393089	0	-1.60516	-2.10911
Cd320	0.608271	-0.279974	0	-0.41186	-0.958518
Atxn7l3b	0.606995	-0.489164	0	-0.399178	-1.48896
Hsp90b1	0.597309	0	0	-0.838852	-0.923361
Ppp3ca	0.5634	-0.472614	0	-0.329606	-0.605739
Slc2a3	0.543654	-0.44591	0	-0.361064	-0.906198
Calm2	0.507843	-0.630449	0.377575	-0.498917	-1.39903
Mllt10	0.465735	-0.438404	0	-0.35704	-0.87957
Pbk	0.463796	-0.405369	0	-0.293837	-0.537105
Diablo	0.454596	-0.34993	0	-0.451262	-0.806127
Eif1b	0.452153	-0.502801	0.274998	-0.282129	-1.17399
Psip1	0.431106	-0.284405	0	-0.263437	-0.526685
4932702P03Rik	0.424173	-0.286555	0	0	-0.420035
Znhit3	0.424101	0	0	-0.407485	-0.557229
1700020N18Rik	0.41214	0	0	-0.659176	-0.507048
Setx	0.410258	0	0	0	-0.702215
Tcam1	0.403966	-0.264342	0	-0.270487	-0.466286
Dnah8	0.401366	0	0	-0.522481	-0.692303
Tcam1	0.403966	-0.264342	0	-0.270487	-0.466286
Gmnn	0.398193	-0.365046	0	-0.258171	-0.474135
Ppp1r27	0.385706	0	0	-0.396729	-0.559963
Gm43352	0.385217	-0.303694	0	0	-0.506155
Cdkn2d	0.379632	0	0	-0.341684	-0.569707
Pabpc6	0.377788	0	0	0	-0.474768
Hspa5	0.377523	0	0	-0.462717	-0.699018
Ddt	0.373954	0	0	-0.333959	-0.485972
Ube2t	0.364662	-0.270224	0	0	-0.539277
Rnls	0.364553	-0.327038	0	-0.32841	-0.803464
Coprs	0.356021	0	0	-0.359634	-0.569689
Unc50	0.354863	0	0	-0.254979	-0.476614
1700008K24Rik	0.35296	-0.281263	0	-0.349102	-0.269859
Cks2	0.350729	-0.340324	0	0	-0.830149
Fyttd1	0.338464	0	0	0	-0.443655
Aqp9	0.332956	0	0	-0.259514	-0.336721
Thoc7	0.332858	0	0	-0.307854	-0.44727
Them6	0.328346	0	0	0	-0.4395
Hormad1	0.326039	0	0	0	-0.451576
Nol8	0.320852	0	0	0	0
Smc4	0.319421	0	0	0	-0.377401
Bcap29	0.315755	0	0	-0.285564	0
Ndufaf3	0.314178	-0.250829	0	-0.320138	-0.42311
1700006A11Rik	0.309149	-0.270276	0	-0.277448	-0.355033
Zmynd10	0.308159	0	0	0	-0.325197
Nxt1	0.305874	0	0	-0.292442	-0.407878
Nkapl	0.305096	0	0	-0.259519	-0.266912
Tmed4	0.303895	0	0	0	-0.423686
Arl6ip1	0.320849	0	0	0	-0.747996
Dnah14	0.312102	0	0	0	-0.32799
Piwil1	0.302844	-0.326451	0	-0.299332	-0.458527
Jagn1	0.30184	0	0	0	-0.263848
Cutc	0.301212	0	0	0	-0.315013
1700018B24Rik	0.299339	0	0	-0.343713	-0.378586
Shcbp1l	0.2845	-0.280791	0	-0.25557	-0.515581
Spdya	0.28396	0	0	0	0
Tmem202	0.282472	0	0	0	0
Cgrrf1	0.282108	0	0	-0.310638	0
Glipr1l2	0.278881	0	0	0	-0.339024
Prss42	0.301349	0	0	0	-0.432658
Rassf1	0.278443	-0.304734	0	0	-0.522693
Mrgbp	0.27718	-0.251288	0	0	-0.402577
1700102P08Rik	0.276544	0	0	-0.291522	-0.433512
Gmcl1	0.275856	-0.312414	0	0	-0.429246
Srp14	0.272797	0	0	0	-0.358596
D030056L22Rik	0.272208	0	0	0.345305	-0.705037
Rnf166	0.271526	0	0	0	-0.5211
Adgrl2	0.270851	0	0	0	0
Prok2	0.270455	-0.311419	0	-0.25356	-0.435326
Slc22a16	0.270231	0	0	-0.362122	0
Rsph1	0.270012	0	0	-0.252306	-0.457585
Rp9	0.266356	0	0	-0.286222	0
Cdca8	0.263646	0	0	0	-0.653638
Tmem97	0.262588	0	0	-0.255284	0
Ssh2	0.262258	0	0	0	-0.363054
Senp2	0.261513	0	0	0	-0.438741
Flywch1	0.261426	0	0	0	-0.25313
Smc6	0.260817	0	0	0	-0.413514
Gpr160	0.258449	0	0	0	0
Calm1	0.257564	0	0	0	0
Tmem30c	0.25684	0	0	0	0
Gm4763	0.256749	0	0	0	-0.255283
Prc1	0.250413	0	0	0	-0.514616
Gm48051	-1.20837	0.827873	0	0	-0.857696
1700109H08Rik	-0.682569	0.772733	-0.482121	0	0.362411
Fsip2	-0.406434	0.741947	0	-0.411788	-0.487185
Malat1	-1.3419	0.715325	0	1.04473	-0.964584
Ttll3	-0.508234	0.625581	0	0	-0.352528
G630093K05Rik	-0.313595	0.618921	-0.265394	-0.281755	0
Acrv1	-0.898611	0.617878	0	0	0.351192
Fam228b	-0.487651	0.60657	0	-0.289655	0
Zp3r	-0.479476	0.604809	-0.286562	0	0.298601
Akap9	-0.415821	0.600818	0	0	-0.388756
Snrpf	-0.598336	0.581215	0	0	0
Sem1	-0.512306	0.563684	0	0	0
4921509A06Rik	-0.447627	0.563272	0	0	0.261208
1700029J07Rik	-0.478683	0.561663	-0.262075	0	0.359419
Caap1	-0.284667	0.551475	-0.300597	0	0
Cep44	0	0.534833	0	0	-0.307045
Serhl	-0.333313	0.532381	-0.271359	0	0
Anxa3	-0.481075	0.521695	-0.918881	0.770516	0.329547
Gm47875	-0.268778	0.487127	0	-0.288098	0
Ttc21a	0	0.484295	0	-0.304842	0
Lurap1	-0.449485	0.484097	0	0	0
Ppip5k1	0	0.471421	-0.332379	0	0
Tmx4	-0.386237	0.47119	-0.576184	0.576779	0
Odf2L	0	0.466563	-0.28216	0	0
Efhb	-0.33716	0.455469	-0.2961	0	0
Cmss1	-0.466804	0.452087	0	0.386418	0
Psmd9	0	0.451935	-0.500284	0	0
4921504E06Rik	-0.362474	0.450317	-0.333179	0	0.347206
Cylc2	-0.652949	0.450122	0	0.440539	0
Gm29994	-0.274378	0.448095	-0.344496	0	0
4930449I24Rik	-0.377303	0.447937	0	0	-0.323974
1700017J07Rik	-0.44687	0.441985	-0.433153	0.408234	0.322973
Fam24a	-1.05751	0.441347	0.396282	0	0
Pifo	0	0.440674	-0.356987	-0.290509	0
1700120G07Rik	0	0.439981	-0.502115	0	0.459686
Prr22	-0.343885	0.438225	0	-0.33698	0.411411
Mical3	-0.290477	0.432941	-0.434099	0.271254	0
Cdk12	0	0.404832	-0.272357	0.34443	-0.404504
Spata46	-0.55147	0.385648	0	0	0.445164
Glipr1L1	-0.269093	0.381676	-0.251543	0	0.333872
Mef2C	0	0.381589	-0.405585	0.281022	0
Arid4B	0	0.380167	-0.306759	0.3101	-0.349574
Fsip1	-0.306081	0.373831	-0.403253	0	0.493238
Gabarapl2	0	0.368895	-0.33314	0	0
Taf15	-0.330296	0.365396	0	0.534825	-0.44884
Traf3Ip1	0	0.363828	-0.348631	0	0.268425
Mef2A	0	0.358453	-0.337105	0.324684	0
Actr2	-0.273262	0.357589	-0.251806	0	0
Srrm2	0	0.353884	0	0	-0.538194
Ccnd3	-0.426573	0.347319	-0.428678	0.450051	0.442783
Pldi	0	0.343267	-0.669842	0	0.671638
Hsf2	-0.263542	0.342668	0	0	0
Son	-0.318013	0.34206	-0.307413	0.755996	-0.650392
Prss43	0	0.340351	0	0	-0.294072
Lyzl1	-0.548662	0.339373	0	0	0.533677
Unc119B	0	0.336784	-0.301538	0	0
Tmem17	0	0.333831	-0.351691	0	0
Speer4b	-0.299433	0.332167	0	0.410202	-0.295579
Fus	-0.45501	0.329577	0	0.790664	-0.456351
Mzt1	0	0.32878	-0.299455	0.270859	0
Spef2	0	0.32562	0	0	0
Pibf1	0	0.318142	0	0	-0.302182
Adgb	-0.301963	0.311716	0	0	0
Spaca5	-0.323705	0.308044	0	0	0
Ccnl1	0	0.307148	0	0	0
Zfp326	0	0.30663	-0.400519	0.650551	0
Syce3	-0.257806	0.303196	-0.546236	0.400817	0.442241
Tmed2	0	0.298707	-0.554759	0.502207	0
Ing2	0	0.297028	-0.291405	0	0
Rnf216	-0.263571	0.296658	0	0	0
Ift88	0	0.294881	-0.264213	0	0
Rpgr	-0.277429	0.292878	0	0	0
Prpf4B	0	0.292798	-0.396109	0.611609	-0.279789
Psmd10	0	0.291919	0	0	0
Ypel3	-0.279678	0.291577	-0.588487	0	0.784423
Izumo3	-0.427448	0.29082	0	0	0.325589
Sclt1	0	0.290239	0	0	0
Brsk2	-0.257261	0.28388	0	0	0
Ift81	0	0.283279	-0.317247	0	0
Sde2	0	0.282699	-0.38216	0	0
Anapc10	0	0.28256	0	0	0
Cdc26	0	0.280869	0	0	0
Cadm1	0	0.27968	0	0	0
Cadm1	0	0.27968	0	0	0
Kif27	0	0.276524	0	0	0
Rbm8A	0	0.275742	0	0	-0.324842
Prr27	-0.429338	0.275735	0	0	0.505222
Cfap65	0	0.273783	0	0	-0.265327
Cfap65	0	0.273783	0	0	-0.265327
Cfap126	0	0.273442	0	0	0
Ccnt1	0	0.270135	0	0	0
Bclaf1	0	0.269309	0	0	-0.333983
Pdcd6	0	0.267393	-0.4071	0	0
Rbm39	0	0.264315	0	0.291164	-0.395798
Smndc1	0	0.262828	0	0	0
Cacna1A	0	0.262818	0	0	0
Efcab9	-0.377309	0.260439	-0.250443	0	0.658754
Nrxn3	0	0.259067	0	0	0
Sar1A	0	0.258048	-0.522646	0.442538	0.341413
Ivns1Abp	0	0.257305	0	0.273369	0
Tmed5	0	0.257282	0	0	0
Tbc1D31	0	0.256126	0	0	0
Sdk2	0	0.255703	-0.305941	0	0
Kif11	0	0.255677	0	0	0
Sec23B	0	0.255639	0	0	0
Slc25A46	0	0.253106	-0.359267	0	0.465203
Sf3B3	0	0.253024	0	0	0
Lsm8	0	0.251281	0	0	0
Atg12	0	0.250067	-0.500514	0.557626	0
Prm1	-0.791819	-1.40738	1.91873	-1.22194	-1.25077
Tnp2	-0.702318	-1.26726	1.77885	-1.12637	-1.10928
Tnp1	-0.712504	-1.27553	1.75577	-0.881206	-1.14186
Fam209	-0.987073	-1.12954	1.73824	-0.310635	-1.08453
Hmgb4	-0.643881	-0.918586	1.50477	-0.793957	-0.794865
Ropn1	-0.655663	-0.890293	1.49439	-0.777408	-0.778357
Tmem210	-0.594848	-0.80471	1.3844	-0.67814	-0.703607
Prm2	-0.603056	-0.817203	1.38432	-0.583936	-0.745851
Fam229a	-0.819557	-0.675077	1.36831	-0.308299	-0.641505
Rnf151	-0.769541	-0.805034	1.35018	0	-0.925094
Tex36	-0.601824	-0.759266	1.34973	-0.690443	-0.589862
1700029I15Rik	-0.658884	-0.679221	1.34531	-0.655876	-0.618725
1700067P10Rik	-0.584091	-0.786263	1.3246	-0.471005	-0.693924
4930404N11Rik	-0.588796	-0.715065	1.31004	-0.606364	-0.628856
Hils1	-0.691066	-0.886496	1.30708	0	-1.08123
Bri3	-0.593097	-0.697338	1.29624	-0.561834	-0.636137
Spaca7	-0.540507	-0.737175	1.27216	-0.52854	-0.62588
Fam71e1	-0.599588	-0.656521	1.26411	-0.534724	-0.581047
Tex43	-0.533665	-0.710614	1.26391	-0.583964	-0.616291
Tmem247	-0.49826	-0.69821	1.22914	-0.596292	-0.57989
1700015F17Rik	-0.487256	-0.673934	1.20184	-0.580931	-0.557161
Spata19	-0.487644	-0.627369	1.15176	-0.488015	-0.521536
Spz1	-0.463979	-0.632024	1.15159	-0.550892	-0.525577
1700093K21Rik	-0.458356	-0.625343	1.14118	-0.527274	-0.536236
Tmco2	-0.462489	-0.632209	1.13861	-0.468051	-0.555482
Tex48	-0.429079	-0.637426	1.12849	-0.528737	-0.544608
Iqcf4	-0.445968	-0.62055	1.1282	-0.527382	-0.527625
Gtsf1l	-0.517337	-0.681773	1.11937	0	-0.571728
1700001P01Rik	-0.492093	-0.645001	1.11536	0	-0.58901
Lyzl6	-0.487806	-0.556759	1.11268	-0.56567	-0.435254
Tescl	-0.427872	-0.604634	1.09081	-0.466219	-0.513361
Iqcf3	-0.446586	-0.606533	1.07921	-0.34365	-0.526532
Smcp	-0.755451	-0.621808	1.07054	0.409457	-0.747744
Gapdhs	-0.435495	-0.576385	1.03934	-0.277431	-0.533235
2610318N02Rik	-0.410426	-0.607279	1.03852	-0.271242	-0.544642
Ccdc54	-0.570711	-0.703154	1.02652	0.312401	-0.673798
4921539E11Rik	-0.420194	-0.520846	1.01724	-0.434943	-0.440194
1700009N14Rik	-0.4646	-0.495734	1.01176	-0.405162	-0.364581
Iqcf5	-0.386774	-0.562927	1.00686	-0.351693	-0.490311
Odf3	-0.399523	-0.518951	1.00196	-0.459412	-0.41795
Galntl5	-0.382531	-0.520951	0.99106	-0.445624	-0.435256
Prkg1	-0.389473	-0.505411	0.981161	-0.428837	-0.424238
Samd4	-0.392477	-0.485348	0.979127	-0.433542	-0.455167
Capza3	-0.458411	-0.537863	0.971631	0	-0.546549
Tmco5	-0.517943	-0.41718	0.967953	-0.455353	0
Tmem191c	-0.545671	-0.555236	0.96788	0	-0.551031
1700013D24Rik	-0.360542	-0.506583	0.95955	-0.423674	-0.42649
Actrt2	-0.387513	-0.498301	0.95823	-0.341776	-0.440657
Cypt4	-0.621184	-0.735415	0.955342	0.630393	-0.876843
1700031L13Rik	-0.358747	-0.499271	0.953518	-0.426309	-0.421484
Uri1	-0.374707	-0.471657	0.932725	-0.373067	-0.402614
Izumo2	-0.346683	-0.486194	0.930134	-0.411965	-0.405874
Iqcf1	-0.380601	-0.497605	0.923974	0	-0.428376
Lyzl4	-0.441351	-0.392806	0.920531	-0.475524	0
H1fnt	-0.358649	-0.464777	0.904026	-0.320831	-0.4045
Scp2d1	-0.645296	-0.630684	0.89164	0.671628	-0.855461
Cst8	-0.357744	-0.489266	0.889489	0	-0.439951
Pfn3	-0.550858	-0.392676	0.884785	0	-0.609455
Tsks	-0.408524	-0.45062	0.884278	0	-0.323012
Ubl4b	-0.321528	-0.435088	0.858824	-0.351813	-0.374027
Pdilt	-0.346751	-0.410529	0.854561	-0.341859	-0.346957
Sgf29	-0.428125	-0.408313	0.846489	-0.35144	0
Txndc8	-0.454697	-0.358076	0.829667	0	-0.289557
Irgc1	-0.695354	-0.356153	0.827368	0.458953	-0.584667
Triml1	-0.339483	-0.39226	0.82396	-0.301385	-0.332767
1700019D03Rik	-0.489291	-0.340134	0.823679	0	-0.272581
AI507597	-0.305328	-0.396971	0.808549	-0.331766	-0.33445
1700024P04Rik	-0.33351	-0.475772	0.807709	0	-0.441036
Spata9	-0.312625	-0.393617	0.804108	-0.310506	-0.323236
Spata31	-0.309518	-0.388009	0.802312	-0.326396	-0.323705
Gm9999	-0.670177	-0.315685	0.802205	0.349674	-0.418057
Fhl5	-0.318674	-0.417088	0.795428	0	-0.38456
Clip1	-0.351134	-0.415547	0.794749	0	-0.400969
Kif2b	-0.313425	-0.423227	0.794571	-0.301773	0
Spert	-0.311902	-0.387752	0.785158	-0.36712	0
Lyzl4os	-0.381819	-0.300744	0.778692	-0.342677	0
Mbd3l1	-0.274358	-0.389944	0.775477	-0.325556	-0.323888
Dpysl3	-0.275623	-0.387171	0.774209	-0.32567	-0.321567
Cast	-0.586502	-0.371198	0.768362	0.470702	-0.631173
1700029H14Rik	-0.390379	-0.417388	0.766419	0	-0.457541
Tbc1d21	-0.27897	-0.371858	0.760866	-0.312425	-0.309833
Actl7a	-0.285324	-0.38505	0.75988	-0.288138	-0.275804
Lmnb2	-0.294108	-0.36649	0.747277	0	-0.348092
Arrdc5	-0.451003	-0.276917	0.746785	0	0
Tex38	-0.289573	-0.348574	0.742967	-0.29972	-0.277053
Bbx	-0.363341	-0.267993	0.73736	-0.256381	-0.286663
Eqtn	-0.265138	-0.356413	0.735905	-0.299627	-0.308172
Morn3	-0.266138	-0.353137	0.73076	-0.298132	-0.293941
Il31	-0.261495	-0.353228	0.724461	-0.293545	-0.288296
Tmigd3	-0.292919	-0.324738	0.718135	-0.254618	-0.279057
4933411K16Rik	-0.279892	-0.317985	0.709681	-0.291253	-0.265382
Fyb	-0.372452	-0.308082	0.707452	0	0
Dnajb8	-0.260075	-0.340252	0.703596	-0.255414	-0.285168
Rmnd1	-0.255753	-0.3286	0.688861	-0.252854	-0.274265
Tex29	-0.397819	0	0.687235	0	0
1700001C19Rik	-0.256408	-0.329423	0.686611	0	-0.26948
Oaz3	-0.431879	-0.363509	0.683559	0.405643	-0.63035
St6galnac2	-0.264664	-0.340312	0.676201	0	-0.292887
Hsfy2	-0.26528	-0.358667	0.675019	0	-0.301647
4930451I11Rik	-0.253677	-0.310295	0.674539	-0.304347	0
Cdyl	-0.265748	-0.310664	0.668309	0	-0.269438
Spata25	0	-0.314677	0.667016	-0.263213	-0.260978
Gm15756	-0.254042	-0.30203	0.665696	-0.257037	-0.254848
Gm11213	-0.418945	0	0.661393	0	0
Spaca9	-0.412321	-0.287698	0.656968	0	0
Ccdc183	-0.469922	0	0.654256	-0.346577	0
BC048562	-0.286491	-0.322887	0.650694	0	-0.295443
Dnajb7	-0.25095	-0.297623	0.648476	0	-0.254089
Sun5	-0.311733	0	0.645638	0	0
Sox5	-0.448269	0	0.644679	-0.393449	0
Catsper4	-0.417605	0	0.614531	0	0
1700095A21Rik	-0.255034	-0.302902	0.612589	0	-0.276452
Prr30	0	-0.269971	0.605653	0	0
BC049762	-0.452207	0	0.603613	0	0
Ccdc91	-0.289455	0	0.598888	0	-0.295393
4933424G06Rik	0	-0.254761	0.59832	-0.266465	0
Gm35216	0	-0.269144	0.594015	0	0
Ctdp1	-0.287519	0	0.593943	0	-0.282124
Spata3	0	-0.288614	0.58949	0	0
4933405O20Rik	0	-0.27186	0.581879	0	0
Gm45604	0	-0.26977	0.574705	0	0
Smco4	-0.365939	0	0.573869	-0.352876	0
St5	-0.311075	0	0.573724	0	0
4930563D23Rik	-0.292482	-0.284486	0.572171	0	-0.30359
4930519H02Rik	0	-0.260984	0.571279	0	0
Tcte3	0	-0.307629	0.570723	-0.296647	-0.453959
Zdhhc19	0	-0.254791	0.570282	0	0
Banf2	0	-0.26967	0.56343	0	0
Akap4	-0.352573	-0.264788	0.55269	0.270439	-0.332719
Dcun1d4	-0.277994	0	0.550175	-0.251958	0
4933417A18Rik	0	0	0.546311	0	0
Carhsp1	-0.491661	0	0.544999	0.586534	-0.584892
Chchd3	0	0	0.542717	0	0
1700124L16Rik	0	0	0.540409	0	0
Cnbd2	0	-0.272603	0.535782	0	0
Lgals8	0	-0.319165	0.533764	0	-0.269016
Fndc11	-0.490694	0	0.531028	0	0
Chrne	0	0	0.523097	-0.278635	-0.272903
Atad1	0	0	0.521679	0	-0.268472
Carlr	0	0	0.517114	0	-0.254033
Sh3rf2	0	0	0.517019	0	0
Rangap1	0	0	0.515955	0	-0.278968
Itgad	0	0	0.507394	0	0
Actg2	0	0	0.50733	0	0
1700061F12Rik	0	0	0.507043	0	0
Nkx2-6	-0.351229	0	0.504163	0	0
Spam1	-0.381713	0	0.50377	-0.264557	0
Srpk2	0	-0.302355	0.501906	0	-0.293199
Spsb1	0	0	0.498233	0	0
Lelp1	0	0	0.486843	0	0
Bet1	0	0	0.480396	0	-0.342433
Akap1	0	0	0.480213	0	0
Cabs1	0	0	0.479837	0	0
Pex5l	0	0	0.477629	0	0
Gsk3b	-0.279199	0	0.469312	0	-0.279003
1700034I23Rik	0	-0.299811	0.468201	0	0
Actl10	0	0	0.467754	0	0
A630023A22Rik	-0.261316	0	0.463677	0	0
1700016H13Rik	0	0	0.463564	0	0
Kifap3	0	0	0.459633	0	0
Gm34678	0	0	0.459362	0	0
Cdrt4	-0.250545	0	0.459442	0	0
Plcz1	0	0	0.456444	0	0
Smim23	0	0	0.456108	0	0
Lrrc51	0	0	0.434567	0	0
Prm3	-0.77099	0	0.432311	0.643662	-0.34525
Tssk5	0	0	0.422915	0	0
Actl9	0	0	0.422106	-0.26244	0
Tepp	0	0	0.418504	0	0
Pdzk1	0	0	0.396435	0	0
Catsper3	-0.375675	0	0.394127	0	0
Crls1	0	0	0.372352	0	0
Izumo1	0	0	0.362142	0	0
Tssk6	0	0	0.357728	0	0
Lrrd1	0	0	0.32642	0	0
Tex15	-0.375378	0	0.314951	0	0
Spaca1	-0.526761	0	0.31288	0	0
Tmem81	0	0	0.31205	0	0
Prss55	0	0	0.304433	0	0
Rec8	0	0	0.302222	0	0
Abhd5	0	0	0.284475	0	0
Dsg1a	0	0	0.267087	0	0
Gm26870	-0.736899	-0.413528	-0.719732	2.07522	-0.575075
Rad51ap2	-0.610024	-0.448481	-0.60521	1.94148	-0.492667
Meg3	-0.433602	0	-0.457476	1.60657	0
Btg1	-0.553501	0	0	1.23911	-0.374427
Celf3	-0.43418	0	0	1.01883	-0.43767
Egr3	-0.425943	0	0	0.939718	-0.263476
Pdcd7	0	0	-0.291373	0.850537	-0.392508
Sqstm1	0	0	0	0.819027	0
Zfp787	0	0	0	0.804646	0
Trp53inp2	-0.440523	0	0	0.794336	0
Emd	-0.25982	0	0	0.793753	0
Dpf1	0	0	0	0.788863	0
Ube2z	0	0	0	0.782201	0
Ddit4	0	0	0	0.767651	0
Nova2	0	0	0	0.741431	0
Tfcp2l1	0	0	0	0.736578	0
Smc2	0	0	0	0.728704	-0.3517
Tmem109	-0.254259	0	-0.269177	0.713036	0
Pmaip1	0	0	0	0.699708	0
Ctnna2	-0.285418	0	0	0.692633	0
Ccnyl1	0	0	0	0.669027	0
Mllt6	0	0	0	0.655404	0
U2af2	0	0	0	0.653873	0
Nabp1	-0.408661	0	0	0.652884	0
Nucks1	0	0	-0.320008	0.643132	0
Vgf	0	0	0	0.599066	0
Spindoc	-0.421908	0	0	0.588671	0
Prcp	0	0	0	0.58054	0
Atad5	0	0	0	0.570804	0
Mafk	0	0	0	0.561458	0
Lamp2	0	0	0	0.553985	0
Tnfsf15	0	0	0	0.538474	0
Cdc42	0	0	-0.472542	0.535703	0
Cotl1	0	0	0	0.530628	0
Celf4	0	0	0	0.514176	0
Mlxipl	0	0	0	0.508754	0
Ankrd9	-0.345278	0	0	0.506576	0
Ube2e2	0	0	0	0.496662	0
Ube2dnl1	0	0	0	0.493101	0
Dhx9	0	0	0	0.491691	-0.273893
Hmgb2	0	0	0	0.490642	-0.867916
Tfe3	0	0	0	0.48434	0
Blcap	0	0	0	0.482998	0
Atf5	0	0	0	0.47654	0
Zwilch	0	0	0	0.473923	0
Nfrkb	0	0	0	0.468621	0
Srsf2	0	0	-0.265513	0.467935	0
Dact3	-0.341608	0	0	0.4567	0
Mapre1	0	0	-0.311704	0.454056	0
Jarid2	-0.292671	0	0	0.452654	0
Hinfp	0	0	0	0.45017	0
Top1	0	0	-0.26826	0.439196	-0.745938
Syce2	0	0	0	0.436218	0
Ppwd1	0	0	0	0.433752	-0.261753
Lhx2	-0.282287	0	0	0.431385	0
Ywhaz	0	0	0	0.429308	0
Clcn3	-0.274287	0	0	0.42894	-0.258224
Tdrkh	0	0	0	0.426818	0
Hook1	0	0	0	0.425532	-0.481659
Morf4l2	0	0	0	0.421348	0
Brsk1	0	0	0	0.42116	0
Id1	0	0	0	0.42086	0
Rbm11	0	0	0	0.415215	0
Rnf41	0	0	0	0.414065	0
Syap1	0	0	0	0.408424	0
Pkn2	0	0	-0.278555	0.408178	0
Tmem64	0	0	0	0.405109	0
Sly	0	0	0	0.403157	0
H3f3b	-0.269759	0	0	0.402969	0
Aplp1	0	0	-0.259877	0.399789	0
Ncl	0	0	0	0.397941	0
Jade1	0	0	0	0.397165	0
App	0	0	-0.476559	0.397013	0.419794
Usp53	0	0	0	0.396666	0
Rbmxl2	-0.361182	0	0	0.396201	-0.278411
Tef	0	0	0	0.395389	0
Pura	0	0	-0.344185	0.393085	0
Rnf6	0	0	0	0.392284	-0.378699
Arid5a	0	0	0	0.390009	0
Epb41l2	-0.389598	0	0	0.387477	0
Snu13	-0.434638	0	0	0.386418	0
Zranb2	0	0	-0.357841	0.383235	0
Tsga8	-0.327851	0	0	0.382257	0.455178
Hnrnpm	0	0	0	0.38192	-0.41781
Bcl2l11	0	0	0	0.379113	0
Camta1	0	0	-0.343132	0.374452	0
Xrn2	0	0	-0.277792	0.370104	0
Zkscan3	0	0	0	0.369836	0
Ankrd49	0	0	0	0.366928	0
Cry2	0	0	0	0.364206	0
Zfp362	0	0	0	0.363509	0
Cirbp	0	0	0	0.362558	-0.364577
Brd1	0	0	0	0.361246	-0.294941
Casp8ap2	0	0	0	0.360526	0
1700013H16Rik	0	0	-0.265849	0.358739	0
Mapk1	0	0	0	0.358671	0
Hnrnpf	0	0	0	0.357642	0
Nectin2	0	0	0	0.354906	0
Foxj1	-0.278627	0	0	0.354708	0
Mknk2	0	0	0	0.354696	0
Raly	0	0	0	0.35324	0
Acer3	0	0	0	0.352904	0
Fubp1	0	0	0	0.3514	-0.324256
Atp6v0d1	0	0	0	0.35083	0
Srsf1	0	0	0	0.350798	0
Supt6	0	0	0	0.350451	0
Xrcc3	0	0	0	0.34693	0
Ezh1	0	0	0	0.345919	0
Setd5	0	0	0	0.344993	0
Pnn	0	0	0	0.344907	-0.289725
Rbm22	0	0	0	0.344277	0
Zfp612	0	0	0	0.344062	0
Gadd45b	0	0	0	0.335419	0
Ccng2	0	0	0	0.333543	0
Mapk8	0	0	0	0.331505	0
Sycp3	0	0	0	0.330503	-0.559091
Gm20736	0	0	0	0.329355	0
Cdk9	0	0	0	0.328069	0
Ppp1r13b	0	0	0	0.326829	0
Zfp131	0	0	0	0.326389	0
Aplp2	0	0	0	0.320615	-0.420058
Suds3	0	0	-0.34994	0.319929	0.28184
Asf1b	0	0	0	0.319356	0
Ing1	0	0	0	0.318183	0
Phc2	0	0	0	0.31759	0
Gck	0	0	0	0.314641	0
Pim3	0	0	0	0.314426	0
Klf16	0	0	0	0.313955	0
Kdm5a	0	0	0	0.313636	0
Zfp672	0	0	-0.256503	0.31243	0
Ctsl	0	0	0	0.311268	0
Zc3h12a	0	0	0	0.311145	0
Adipoq	0	0	0	0.307918	0
Ptpn11	0	0	0	0.304622	0
Zfp169	0	0	0	0.302722	0
Hat1	0	0	-0.291769	0.300691	0
Puf60	0	0	-0.268708	0.300578	0.282496
E2f5	0	0	-0.352977	0.300355	0.298688
Rnps1	0	0	0	0.299511	0
Tmem170b	0	0	0	0.297105	0
Ctnnbip1	0	0	0	0.296963	0
Zfp36	0	0	0	0.296138	0
Tsc22d3	0	0	0	0.294765	0
Ube2g2	0	0	0	0.293623	0
Relb	0	0	0	0.292805	0
Traf4	0	0	0	0.290049	0
Adam6b	0	0	0	0.289572	0
Smarca5	0	0	-0.304297	0.287349	0
Ppard	0	0	0	0.287166	0
Prkcd	0	0	0	0.285893	0
Ywhaq	0	0	0	0.285762	0
Adam6a	0	0	0	0.285278	0
Dazl	0	0	-0.358753	0.284896	0
Cttn	0	0	0	0.284246	0
Kmt5c	0	0	0	0.282961	0
Zfy2	0	0	0	0.282695	0
Arpc3	0	0	0	0.28101	0
Shb	0	0	0	0.280588	0
Tnfrsf12a	0	0	0	0.278819	0
Arpc5	0	0	0	0.276637	0
Rnf146	0	0	0	0.275556	0
Atf4	0	0	0	0.274875	0
Slc31a1	0	0	0	0.271735	0
Suz12	0	0	-0.287579	0.2714	0
Atp6v1h	0	0	0	0.269865	0
Ywhab	0	0	0	0.26849	0
Mga	0	0	0	0.268369	0
Vps39	0	0	0	0.268158	0
Unc13b	0	0	0	0.267873	0
Bach1	0	0	0	0.267512	0
Siah1b	0	0	0	0.267371	0
Nrbf2	0	0	-0.335386	0.266955	0
Ube2a	0	0	0	0.266796	0.335578
Zc3h13	0	0	0	0.263674	0
Snrnp27	0	0	0	0.263469	0
Mis12	0	0	0	0.258505	0
Cdkn2b	0	0	0	0.257631	0
Rad51c	0	0	0	0.256952	0
Cisd2	0	0	0	0.255911	0
Siah2	0	0	0	0.255131	0.359169
Hnrnpc	0	0	0	0.253183	-0.315501
Degs1	0	0	0	0.252218	0
Zkscan1	0	0	0	0.251355	0
Ywhag	0	0	0	0.251019	0
Dynll1	0	0	0	0.250702	0.251585
Ppp1r32	0	0	0	0	0.756796
Ace	-0.309592	0	0	0	0.687366
4930558C23Rik	-0.455482	0	0	0	0.660725
Dusp13	-0.358366	0	0	0	0.646201
Tssk4	-0.296455	0	0	0	0.636985
Tekt2	-0.258354	0	-0.282243	0	0.632943
Bcl2l14	-0.267419	0	0	0	0.625636
Dnajb13	-0.279246	0	0	0	0.613614
1700001C02Rik	-0.282536	0	-0.332006	0	0.61307
1700113H08Rik	-0.494418	0	0	0	0.612328
Arl2	0	0	-0.259898	0	0.605834
1700016G14Rik	-0.367292	0	0	0	0.600331
Aldoart2	-0.402685	0	0	0	0.597114
Spag6	-0.443964	0	0	0	0.583559
Dpy30	-0.383894	0	0	0	0.581313
Odf3l1	-0.313479	0	0	0	0.572213
Armc12	-0.286716	0	0	0	0.5131
Tekt4	0	0	-0.314965	0	0.509626
Ppp1cc	0	-0.263833	0	0	0.507866
Ttll9	0	0	0	0	0.507847
Ube2j1	0	0	0	0	0.505405
Pmfbp1	-0.296542	0	0	0	0.498349
Nme5	0	0	0	0	0.493995
Spatc1l	-0.396216	0	0	0	0.493261
Mlf1	0	0	0	0	0.492092
Pacrg	0	0	0	0	0.48805
Smad6	0	0	0	0	0.487583
Llcfc1	-0.482131	0	0	0	0.473674
Odf4	0	0	0	0	0.466337
Tssk1	-0.389734	0	0	0	0.465854
Wdr54	0	0	-0.402103	0	0.465291
Tmem107	0	0	-0.350908	0	0.463622
Klf4	-0.276257	0	0	0	0.459098
Mea1	0	0	0	0	0.456142
Slxl1	-0.29826	0	0	0	0.453581
Rab11a	0	0	-0.276765	0	0.441127
Creb3l4	-0.461552	0	0	0	0.441089
Hmces	0	0	-0.332982	0	0.440968
Spaca3	-0.495048	0	0	0	0.438041
Spata20	0	0	0	0	0.436707
Cfap58	0	0	0	0	0.423342
Trim27	0	0	0	0	0.414863
Enkur	0	0	-0.281868	0	0.41151
1700016D06Rik	-0.391987	0	0	0	0.398751
Dnm2	0	0	-0.30763	0	0.393148
Usp16	0	0	0	0	0.392031
Tekt1	0	0	0	0	0.389601
Tex264	0	0	0	0	0.38878
Cfap45	0	0	-0.31714	0	0.386328
Chchd6	0	0	0	0	0.384239
Dnali1	0	0	-0.31619	0	0.384076
Cfap206	0	0	0	0	0.38157
Tekt3	0	0	0	0	0.378096
Cfap157	0	0	0	0	0.376359
BC061237	0	0	0	0	0.375981
Aldoart1	0	0	0	0	0.375458
Spaca4	-0.483808	0	0	0	0.371444
Rsph9	0	0	0	0	0.363154
Pold3	0	0	0	0	0.363011
Lrrc34	0	0	0	0	0.362174
Ccdc42	0	0	0	0	0.361393
Ppm1d	0	0	0	0	0.361335
1700001F09Rik	0	0	0	0	0.360251
Mrpl47	0	0	0	0	0.358326
Pgk2	0	0	0	0	0.355669
Atoh8	0	0	-0.260553	0	0.355437
Cep19	0	0	-0.28055	0	0.353581
Jhy	0	0	0	0	0.343183
Spesp1	0	0	0	0	0.342167
Slc22a14	-0.315455	0	0	0	0.341939
Ccdc65	0	0	0	0	0.340129
B9d1	0	0	0	0	0.338805
Spag8	0	0	0	0	0.338693
Cep41	0	0	0	0	0.337172
D7Ertd443e	0	0	0	-0.265191	0.332122
Mrpl32	0	0	0	0	0.331078
Fam170b	-0.402706	0	0	0	0.32841
3830403N18Rik	0	0	0	0	0.326819
Ppp6c	0	0	0	0	0.326272
Ogg1	0	0	0	0	0.325297
Reep6	0	0	0	0	0.315342
Ift43	0	0	0	0	0.315248
Mtch2	0	0	0	0	0.307122
Iqub	0	0	0	0	0.306175
Adad1	0	0	0	0	0.305333
Nme7	0	0	0	0	0.304534
Tcp11	0	0	0	0	0.303231
Ube2d3	0	0	0	0	0.29971
Bad	0	0	0	0	0.299395
Ube2n	0	0	0	0	0.297611
Pias4	0	0	0	0	0.294575
Adam3	0	0	0	0	0.292638
Pafah1b2	0	0	0	0	0.291812
Rnf138	0	0	0	0	0.291539
Rhno1	0	0	0	0	0.291486
Cdc25c	0	0	0	0	0.290859
Ube2i	0	0	0	0	0.28608
Katnb1	0	0	0	0	0.285471
Itgb1bp1	0	0	0	0	0.281273
Spa17	0	0	0	0	0.279174
Zbbx	0	0	0	0	0.27608
Ndufa7	0	0	0	0	0.274032
Lrrc43	0	0	0	0	0.270994
Arl13b	-0.286848	0	0	0	0.269437
Mrpl39	0	0	0	0	0.26518
Rae1	0	0	0	0	0.264822
Mrpl10	0	0	0	0	0.263871
Morn2	0	0	0	0	0.263859
Spata6	0	0	0	0	0.262655
Paip2	0	0	0	0	0.259534
Ccdc33	0	0	0	0	0.254327
Ehd1	0	0	0	0	0.252567

## Sheet: spermatid
	Spermatid_1	Spermatid_2	Spermatid_3	Spermatid_4
Gene_ID	avg_logFC	avg_logFC	avg_logFC	avg_logFC
mt-Co2	0.296108	-0.410055	0.337306	0
mt-Co3	0.290177	-0.417663	0.374209	0
1700003F12Rik	-0.306695	0.34523	0	0
Prm2	-0.300535	0.338763	0	0
Tnp2	-0.303697	0.329314	0	0
Prm1	-0.299729	0.32854	0	0
Tmem191c	0	0.271256	0	-0.313676
Irgc1	0	0.26788	0	0
H1fnt	0	0.254878	0	0
Malat1	-0.406491	-0.448162	1.85086	-0.436083
Fos	-0.305197	0	1.36271	0
Jun	-0.264392	0	1.28343	0
Junb	0	0	1.18523	0
Gsn	0	0	1.11133	0
Fosb	0	0	1.08362	0
Igfbp6	0	0	0.9756	0
Dcn	0	0	0.911663	0
Egr1	0	0	0.882052	0
Atf3	0	0	0.853197	0
Igfbp7	0	0	0.76229	0.306229
Btg2	0	0	0.713334	0
S100a6	0	0	0.691186	0
Jund	0	0	0.650671	0
Cebpd	0	0	0.615245	0
Mgp	0	0	0.608542	0
Zfp36	0	0	0.605668	0
Socs3	0	0	0.600844	0
Apoe	0	0	0.599922	0
Gstm1	0	0	0.596364	0.763433
Rps4x	0	0	0.5947	0
Sparc	0	0	0.594275	0
Ifitm3	0	0	0.583672	0
mt-Cytb	0	-0.422483	0.581043	0
Ier3	0	0	0.550318	0
Dusp1	0	0	0.547917	0
Ier2	0	0	0.541626	0
Gadd45g	0	0	0.51647	0
Klf2	0	0	0.5155	0
Serping1	0	0	0.515221	0
Fth1	0	0	0.512209	0
Id3	0	0	0.484334	0
Vim	0	0	0.484047	0
mt-Atp6	0	-0.365383	0.483532	0
mt-Nd4	0	-0.334357	0.482097	0
Ppp1r15a	0	0	0.472236	0
Ftl1	0	0	0.470397	0.296821
Hspa8	0	0	0.470068	0
Gadd45b	0	0	0.460004	0
Rpl39	0	0	0.458038	0
Cst3	0	0	0.455137	0
Ptma	0	0	0.453481	0.269958
Irf1	0	0	0.422284	0
Cxcl10	0	0	0.421991	0.340818
Hspa1a	0	0	0.412433	0
Nfkbia	0	0	0.40124	0.31604
Plpp3	0	0	0.40123	0
Crip1	0	0	0.395586	0
mt-Nd2	0	-0.2685	0.387575	0
mt-Co1	0	-0.379109	0.38435	0
Klf4	0	0	0.372289	0
Ahnak	0	0	0.36574	0
H2-D1	0	0	0.356558	0
Ecm1	0	0	0.352583	0
Cebpb	0	0	0.352551	0
Rpl10	0	0	0.338672	0
Gm42418	0	0	0.328672	0
Tmsb4x	0	0	0.325545	0
B2m	0	0	0.324041	0
Ly6a	0	0	0.320115	0
Pltp	0	0	0.31542	0
Ifitm2	0	0	0.314749	0
mt-Nd1	0	-0.332072	0.311135	0
Rpl36a	0	0	0.299588	0
Gnas	0	0	0.298629	0
Timp2	0	0	0.298447	0
Tshz2	0	0	0.294662	0
Nr4a1	0	0	0.289147	0
Fgl2	0	0	0.282394	0
S100a10	0	0	0.280425	0
Adamts5	0	0	0.273404	0
Txnip	0	0	0.27303	0
Col1a2	0	0	0.27127	0
Zbtb20	0	0	0.264543	0
Ltbp4	0	0	0.257526	0
Bgn	0	0	0.252183	0
Ptgds	0	0	0	1.16704
Lcn2	0	0	0	1.01027
Fabp3	0	0	0	0.902511
Insl3	0	0	0	0.566582
Agt	0	0	0	0.525585
Gstm2	0	0	0	0.391362
Clu	0	0	0	0.36503
Fxyd1	0	0	0	0.360763
Cdc27	0	0	0	0.3195
Prdx1	0	0	0	0.264686
Myl12b	0	0	0	0.26265
Polr1c	0	0	0	0.26061
Ctsl	0	0	0	0.258514
Gm31904	0	0	0	0.256337

## Sheet: sertoli cell
	Sertoli cell_1	Sertoli cell_2	Sertoli cell_3
Gene_ID	avg_logFC	avg_logFC	avg_logFC
Defb19	0.996591	-1.097	0.339589
Cst9	0.995706	-1.12399	0.455892
Cst12	0.945455	-1.1403	0.712655
Defb36	0.903565	-0.97515	0
Aard	0.881237	-0.970368	0.343824
Wfdc10	0.831427	-0.902608	0.277802
Tsx	0.804394	-0.839254	0
Gm9112	0.785027	-0.874153	0.385812
Prdx2	0.781064	-0.848622	0.280087
Tslrn1	0.776707	-0.888652	0.491554
1700018G05Rik	0.772563	-0.85026	0.335482
Slc25a4	0.771392	-0.918467	0.269834
Ldhb	0.769975	-0.917329	0.634849
Gsta4	0.761377	-0.836093	0.325015
Chchd10	0.753519	-0.825802	0.315737
Ctsl	0.752061	-1.21519	1.41002
Sin3b	0.702626	-0.77833	0.35286
Gstm6	0.676028	-0.795513	0.563397
Tmsb4x	0.67024	-0.737907	0.323182
Basp1	0.65104	-0.823306	0.771525
Gstm7	0.622786	-0.672818	0
Clu	0.589635	-1.26956	1.79926
Amhr2	0.585385	-0.85371	1.08153
Inha	0.567159	-0.834524	1.0859
Hspb1	0.543398	-0.792909	1.04689
Rhox5	0.526592	-0.513011	0
Vim	0.519042	-0.697018	0.837464
Cldn11	0.410158	-0.610519	0.943695
Sparc	0.400175	-1.07953	1.88663
Cpe	0.374319	-0.59383	1.01291
Aqp8	0.360396	-0.409945	0.309479
Espn	0.350438	-0.702491	1.3603
Ndufa3	0.330912	-0.363756	0
Cd81	0.280916	-0.517312	1.08577
WT1	0.259741	-0.391355	0.729979
Glul	0.257779	0	0
Wfdc6a	0.257224	-0.296783	0.266677
Ccdc83	-0.289345	0.324551	-0.367407
Ppm1D	-0.250471	0.307535	-0.654712
Itgb3bp	0	0.278358	-0.621805
Syce1	0	0.275194	-0.415335
Ccnb1	-0.251999	0.274925	0
Ldhal6B	0	0.271469	-0.63483
Kif2a	0	0.264382	0
Tekt2	0	0.261491	-0.690164
Cdkn3	0	0.25859	-0.397968
Syce3	0	0.258075	-0.551191
Tekt1	0	0.257024	-0.560045
Cetn1	0	0.256989	-0.562433
Dyrk3	0	0.256076	0
Ldhc	0	0.254046	-0.506188
Jun	-0.301994	-0.275909	1.99431
Malat1	-0.302207	-0.295715	1.92227
Cxcl1	0	0	1.91765
Fos	-0.303159	-0.264491	1.8714
Junb	0	-0.275909	1.73797
Sdc4	0	-0.70159	1.68995
Gadd45g	0	-0.331464	1.63812
Egr1	0	0	1.52903
Btg2	0	0	1.51633
2810474O19Rik	0	0	1.5149
Ier2	0	-0.278818	1.50077
Cited2	0	-0.518744	1.47434
Gadd45b	0	-0.281848	1.46619
Nfkbia	0	-0.371886	1.44674
Timp3	0	0	1.4317
Fosb	0	0	1.40645
Hspa8	0	-0.419568	1.32994
Psap	0	-0.271195	1.2176
Ier3	0	0	1.20686
Map1b	0	0	1.1872
Atf3	0	0	1.15298
Rsrp1	0	0	1.12943
Lgmn	0	-0.328698	1.08319
Rhob	0	0	1.04268
Kif21a	0	0	1.03883
Kif5b	0	0	1.02517
Pnrc1	0	-0.397944	1.02427
Prrc2c	0	-0.397944	1.02157
Atp1a1	0	0	1.00043
Nfkbiz	0	0	0.787811
Sox9	0	0	0.772763
Fyn	0	-0.299089	0.549001
Tjp1	0	0	0.499429
Trf	0	0	0.496932
Shbg	0	0	0.466947
Inhbb	0	0	0.462306
Nt5e	0	0	0.323123
C1qbp	0	-0.262166	0

## Sheet: leydig cell
	Leydig cell_1	Leydig cell_2
Gene_ID	avg_logFC	avg_logFC
Clec3b	1.13171	-1.13171
Tmem176b	1.12189	-1.12189
Gsn	1.06137	-1.06137
Ly6a	1.0074	-1.0074
Meg3	0.968644	-0.968644
Dcn	0.828301	-0.828301
S100a6	0.794019	-0.794019
Igf1	0.757458	-0.757458
Gstm2	0.669057	-0.669057
Osr1	0.668503	-0.668503
Lipg	0.655657	-0.655657
Tnxb	0.647249	-0.647249
Cd34	0.611419	-0.611419
Gfpt2	0.610385	-0.610385
Fxyd5	0.60327	-0.60327
Nbl1	0.597373	-0.597373
Crip1	0.587609	-0.587609
Cd9	0.578525	-0.578525
Ly6c1	0.564519	-0.564519
Col1a1	0.562422	-0.562422
Adamts5	0.557748	-0.557748
Adamts5	0.557748	-0.557748
Lbp	0.55005	-0.55005
Ccdc3	0.547012	-0.547012
Errfi1	0.530472	-0.530472
Fstl1	0.528038	-0.528038
Mfap5	0.512358	-0.512358
Taldo1	0.501272	-0.501272
Cd248	0.491185	-0.491185
Cxcl12	0.489944	-0.489944
Col3a1	0.375569	-0.375569
Igfbp6	0.334038	-0.334038
Mpv17l2	0.323634	-0.323634
Malat1	0.310388	-0.310388
Igfbp3	0.296647	-0.296647
Sf1	0.292405	-0.292405
Kit1	0.280466	-0.280466
Hsd17b3	-0.265324	0.265324
Prlr	-0.417319	0.417319
Idh3g	-0.425644	0.425644
Cyb5r3	-0.441488	0.441488
Ass1	-0.447203	0.447203
Tsc22d1	-0.451025	0.451025
Tmed3	-0.451666	0.451666
Ndufa4	-0.459789	0.459789
Cmbl	-0.46749	0.46749
Cox6b1	-0.470826	0.470826
Tecr	-0.475185	0.475185
Ndufb11	-0.497857	0.497857
Uqcr11	-0.500406	0.500406
Taldo1	-0.501272	0.501272
Pld3	-0.503619	0.503619
Qsox1	-0.508148	0.508148
Fdx1	-0.513893	0.513893
Rbp1	-0.518439	0.518439
Pgrmc1	-0.525901	0.525901
Lcn2	-0.525982	0.525982
Tst	-0.526507	0.526507
Gsta3	-0.526698	0.526698
Folr1	-0.53345	0.53345
Hmgcs2	-0.535282	0.535282
Hist1h2bc	-0.57659	0.57659
Etfa	-0.605219	0.605219
Acsbg1	-0.616756	0.616756
Ldhb	-0.617384	0.617384
Vcam1	-0.62166	0.62166
Fxyd1	-0.623799	0.623799
Serpina3g	-0.626646	0.626646
Pank1	-0.650388	0.650388
Me1	-0.650834	0.650834
Fdps	-0.667531	0.667531
Pja1	-0.676794	0.676794
Msmo1	-0.693401	0.693401
Star	-0.705072	0.705072
Serpina5	-0.723496	0.723496
Hmgcs1	-0.750122	0.750122
Mgarp	-0.769328	0.769328
Dbi	-0.792898	0.792898
Cyp26b1	-0.793648	0.793648
Serinc3	-0.79494	0.79494
Cpe	-0.802408	0.802408
Slc25a5	-0.809868	0.809868
Agt	-0.811596	0.811596
Cxcl10	-0.817882	0.817882
Chchd10	-0.833276	0.833276
Fabp3	-0.904032	0.904032
Aldh1a1	-0.943504	0.943504
Aldh1a1	-0.943504	0.943504
Bhmt	-1.19472	1.19472
Tmem176a	-1.22666	1.22666
Hsd3b6	-1.2477	1.2477
Akr1cl	-1.53598	1.53598
Insl3	-1.78461	1.78461
Ptgds	-2.73423	2.73423
