# Supplementary material for: Single-cell RNA-seq and pathological phenotype reveal the functional atlas and precise roles of Sox30 in testicular cell development and differentiation
Source: Cell Death Dis. 2025 Feb 19;16(1):110. doi: 10.1038/s41419-025-07442-1 (PMC11840104; doi:10.1038/s41419-025-07442-1)
Supplement: Supplementary file 4 — Supplemental Table S3 [file 41419_2025_7442_MOESM4_ESM.xlsx]

## Sheet: Sheet1
Supplementary File: Key marker genes for different stages testicular cells identification
Stages (Cell type)	Representative Maker Genes	Reference
Spermatogonia (broad)	Uchl1, Ung, Dmrt1, Msh2, Dnmt3b, Dnmt1, Sohlh1; Taf7l; Sall4, Zbtb16(Plzf), Stra8; Mex3a, Gm340, Mei4. (the genes labeled in red are new markers from the present study)	Jung M et al., 2019; Green DC et al., 2018
Spermatogonial stem cell	Id4, Taf4, Gfra1, Etv5, Eomes, Zbtb16(Plzf); Foxo1, Sox3, Sox4, Tex19; Foxf1, Sdc4.	Green DC et al., 2018; Jung M et al., 2019; Chen W et al., 2020
Differentiated/type A spermatogonia	Kit, Stra8(+), Dmrt1, Dmrtb1, Sohlh1, Sohlh2, Uchl1; Dnmt3b, Crabp1, Tcea3, Ccnd2.	Green DC et al., 2018; Jung M et al., 2019; Ballow D et al., 2006; Beumer TL et al., 2000
Type B/prelep- spermatogonia	Tex101, Hspa5, Stra8(++), Syce3, Prdm9, Hormad1, Hormad2, Scyp1, Tex15, Dmc1, Brca2, Rsph1, Meig1, Hsf2bp, Stxbp51, Sdk1. (the genes labeled in red are new markers from the present study)	Green CD et al., 2018; Huo Y et al., 2022
Spermatocyte (broad)	Scyp1, Scyp2, Scyp3, Hzafx, Smc3, Prdm9; Rad51ap2; Gm48051, AC12514.1, Gm47875. (the genes labeled in red are new markers from the present study)	Grive KJ et al., 2019; Kovalenko OV et al., 2006
Leptotene-spermatocyte	Prdm9, Setdb1, Dmc1, Gm960, Brca2, Tex15, Arl6ip1, Nol8, Kat7 (aka Hbo1).	Jung M et al., 2019;
Zygotene-spermatocyte	Rad51ap2, Meiob, Spata22, Hfm1, Stra8, Ly6k.	Jung M et al., 2019; Hermann BP et al., 2018;
Pachytene-spermatocyte	Prss42, Piwil1, Calm1, Calm2, Calm3, Pou5f2, Acyp1, Mt-Co2, Cdc42ep3, Tdrkh, Piwil1, Rsph1, Hsp90b, Hormad1, Mllt10, Tmem30c, Mt-Co3, Mt-Nd1, Mt-Nd2. (the genes labeled in red are new markers from the present study)	Yoneda R et al., 2016; Saunders PT et al., 1993; Jung M et al., 2019
Zygotene-to-early diplotene	Synapsed formation for homologous chromosomes: Sycp1, Scyp2, Sycp3, Syce1, Syce2, Scye3, Tex12, Six6os1.	Bisig CG et al., 2012; Liu H et al., 2019; Schramm S et al., 2011
Diplonema-division /secondary spermatocyte	Cell division: Cdc25c, Cell cycle: E2f5, Rassf1, Fzr1, Ccnb1, Ccna1, Aurka, Bora, Plk1, Rgcc. DUF622 containing: 1700001F09Rik, Gm3453, Gm10354, Gm3149, Gm8362, Gm3127, Gm17019, Gm4181, Speer4e, Speer4b, Gm9758, Gm8232, BC061237, Gm5458, 4930572O03Rik, Gm5800, Gm7361, Gm8220; X-linked gene: Ssxb2, Hsfy2 ; Other: Gm34678, Dsg1a, 4933402C06rik , Adam3, Cetn3, Fa2h, Kctd9, Pgk2, Ldhc, Tbpl1(aka Tlf)…	Hermann BP et al., 2018; Jung M et al., 2019; Zhang FL et al., 2023; Song MS et al., 2004; Langford KG et al., 1993; Sibony Met al., 1994
Meiotic spermatocyte	Meiotic cycle:Tcfl15, E2f1, E2f2, E2f6, E2f8, Batf3, Sp1, Fos, Fonx3, Ve2f1, Gbx2, Gebpg, Jund, Tfdp1, Rec8, Piwil1, Pttg1, Insl6, Spag6, Tbpl1, Sycp3 (preleptotene-to-diplotene), Lrrc34, Rad51.	Yoon SW et al., 2016; Green CD et al., 2018; Bisig CG et al., 2012; Lee J et al., 2003; Zhang et al., 2023
Post-meiotic haploid round spermatid	Oaz3, Tssk1, Acrva, Spaca1, Tsga8, Smcp, Abhd5, Ropn1, Odf3.	Tokuhiro K et al., 2009; Green CD et al., 2018; Jung M et al., 2019
Round spermatid	Other: Acrv1, Catsper3, Catsper4, Spata25, Izumo1, Dsg1a; lqcf6, Pex5l, 1700109H08Rik, Rnf151, Sun5, Tex38, Tex29, Tssk5, Sox5, BC048562; Hils1, Mitochondrial function: Mt-Co2, Mt-Co3. (the genes labeled in red are new markers from the present study)	Grive KJ et al., 2019
Acrosome formation	Acrosomal: Spaca1, Spaca3 (aka Lyzl3), Spaca4, Spaca5 (aka Lyzl5), Spaca7; Lyzl1, Lyzl4, Lyzl4os, Lyzl6, Aep1, Spata9, Spata31, Spata46; Acyp1, lqub, Gm5800，BC061237, Lrr34,Prr27, Fsip2, Tmem90	Zheng R et al., 2022; Jung M et al., 2019
Elongated spermatid	Histone Replacements: Tnp1, Tnp2, Prm1, Prm2, Prm3；Flagellar structure: Fsip1, Ttll3, Akap4, Ttc21a; Sperm-zona pellucida (ZP) binding: Prss55; Other: Izumo2, Dnajb3, Tmem191c, Abhd5,Cby3, Reep6.	Grive KJ et al., 2019; Zhu F et al., 2021; Jung M et al., 2019; Trépos-Pouplard M et al., 2010; Ješeta M et al., 2023; Gamallat Y et al., 2021; Sudarshan Gadadhar, et al 2021
Spermiogenesis	Sperm mature (seminal vesicle/plasma Proteins): Anxa6, Ckb, Krt19, Park7, Pdzk1, Tpt1, Ecm1, Lcn2; sperm motility: Agt, Apoe, Ropn1; Testicular hormone: Insl3; Mitochondrial function: Mt-Nd1, Mt-Nd2, Mt-Cytb, Mt-Atp6, Mt-Co1; Other: Tshz2 Ahnak. (the genes labeled in red are new markers from the present study)	Watanabe H et al., 2014; Ješeta M et al., 2023; Zhu X et al., 2019; Liu H et al., 2023
Leydig cell (broad)	Prlr, Pdgfra, Adamts5, Star, Fabp3, Amh, Ck18, Cyp11a1, Ptgds.	Jung M et al., 2019; Strauss L et al., 2009;
Leydig cell stem cell/ progenitor leydig cells	Pdgfra, Akr1c14, Srd5a1, Lhr, Hsd3b1.	Chen H et al., 2017
Immature leydig cell	Leydig cell development: Sf1(aka Nr5a1), IGF factors: Igfbp6, Igf1, Igf1b, Igf3, Igfbp3; Testosterone metabolite: Hsd3a, Srd5a1; Fibroblast-like feature: Dcn, Clec3b, Ly6a, Gsn, S100a6, Meg3, Osr1, Cd34, Nbl1; Other: Gstm2, Tmem176b, Crip1. (the genes labeled in red are new markers from the present study)	Chen H et al., 2017; Benton L et al., 1995; Le Roy C et al., 1999; Hu D et al., 2022
Mature leydig cell	Testosterone Biosynthesis: Hsd3b1(++), Hsd11b1, Hsd3b6, Hsd17b3, Cyp11a1, Cyp17a1, Star; Retinoic acid signaling: Aldh1, Alhd2, Aldh3, Cyp26b1, Cyp26a1; Other: Insl3, Fabp3, Lhcgr, Aldh1a1, Vcam1, Ptgds, Klk21, Klk24, Klk27, Cxcl10. (the genes labeled in red are new markers from the present study)	Facondo P et al., 2020; Hu D et al., 2022; Chen H et al., 2017; Strauss L et al., 2009
Sertoli cell (broad)	Sertoli cell functional marker: Inhbb, Shbg (aka Abpa), Trf (aka Cd176 /Tf/Tfn), Cyp19; Other：Kif5b, Chch10, Sox9, Fshr, Wt1, Gstm7, Aard, Tsx, Vim, Defb19, Gata-1, Gata4, Foxd1 (aka Freac4/Bf2), Claudin-11, Espn, Aqp8, Cst12, Chchd10, Cldn11, Dhh, Fyn, Il1a, Msi1, Rhox5, Testin, Spata2.	Jung M et al., 2019; You X et al., 2021; Nagahori K et al., 2022; Sharpe RM et al., 2003; Qu et al., 2020
Immature sertoli cell	Cell proliferation and cell cycle: Sox9, Sf1(aka Nr5a1), Dhh, Dax1, Gata4, Fgf9, Ccnd2, Inhba, Syce1, Syce3, Ccdc83, Ccnb1, Kif2a ; Cell junction: Cx43, Wnt5a, Cdh3, Akap9 ; Functional mature regulation：Krt18 (aka K18, Ck18, Krt1-18), Amh (++, aka MIS), Ncam (aka Cd56, Ncam1), Fshr; Other: Galectin7 (aka Pig1, Lgals7), Gata4, Thra (aka Nr1a1/Erba) Kitl. (the genes labeled in red are new markers f…	Defamie et al., 2003; Sharpe RM et al., 2003; You X et al., 2021; Fu Y et al.,2021; Nguyen & Martin, 2023b; Kato T et al., 2012; Schimenti KJ et al., 2013; Jung M et al., 2019; Sharpe RM et al., 2003
Mature sertoli cell	Blood-testis barrier：Cldn11,TjP1,Il1α; Functional mature: Lama5, Cdkn1b (aka Cdkn4/ Kip1/p27/p27Kip1), Amhr2, Gata-1(aka Eryf1/ Gf-1), Clu (aka Sgp-2), Ar (aka Cyp19/Cyp19a/Int5), Tfm; Other: Ctsl , Cst9, Cst12, Defb19, Glul, Nudt19, Wfdc6a, Cst1. (the genes labeled in red are new markers from the present study)	Sharpe RM et al., 2003; You X et al., 2021; Visone T et al., 2009
T cell	Tcrg-C1, Cd226, Gzmb, Ptprc(aka Cd45), Cd3g,Il2rg, Cd3d, Cd3e, trbc2, Trac, Cd2, Ms4a4b.	Jung M et al., 2019
Endothelia cell	Vwf, Tie1, Tek, Ly6c1, Pecam1, Sema3g, Syt15, Ces2e, Cdh5.	Kalucka J et al., 2020; Green CD et al.,2018
Macrophage	Dab2, Cd74, Adgre1(aka F4/80), Nlrp3, Lilrb4a, C5arl , Apoe, Csf1r, Pfn1,Cd163, Itgam (aka CD11b), Mrc1, Cx3cr1, Fcgr3, C1qa, C1qb, C1qc, Cd163, Cd68. (the genes labeled in red are new markers from the present study)	Green CD et al., 2018; Jung M etal., 2019
Smooth muscle cell/ Myoid	Kcnmb1, Olfr558, Olfr78, Acta2, Myh11, Rgs5, Myl6, Pdgfrg, Cnn3,Vegfa, Edn1. (the genes labeled in red are new markers from the present study)	Green CD et al., 2018; Jung M et al., 2019
