# Supplementary material for: Single-cell RNA-seq and pathological phenotype reveal the functional atlas and precise roles of Sox30 in testicular cell development and differentiation
Source: Cell Death Dis. 2025 Feb 19;16(1):110. doi: 10.1038/s41419-025-07442-1 (PMC11840104; doi:10.1038/s41419-025-07442-1)
Supplement: Supplementary file 5 — Supplemental Table S4 [file 41419_2025_7442_MOESM5_ESM.xlsx]

## Sheet: HE
HE-cell number(/seminiferous tubule)
Sox30+/+ mice					Sox30-/- mice					Group	Seminiferous tubules	Leydig cells	Average
Cell type	Number	Percentage			Cell type	Number	Percentage			Sox30+/+ mice	4	77	19.25
Spermatogonia	46	0.211009			Spermatogonia	15	0.108696				5	52	10.4
Spermatocyte	51	0.233945			Spermatocyte	53	0.384058				6	55	9.16667
Spermatid	104	0.477064			Spermatid	47	0.34058				7	88	12.5714
Sertoli cell	17	0.0779817			Sertoli cell	16	0.115942				7	119	17
Multi-nucleared cell	0	0			Multi-nucleared cell	7	0.0507246				6	76	12.6667
Total	218	1			Total	138	1				5	81	16.2
											7	34	4.85714
Cell type	Number	Percentage			Cell type	Number	Percentage				6	68	11.3333
Spermatogonia	42	0.11898			Spermatogonia	58	0.341176				6	55	9.16667
Spermatocyte	50	0.141643			Spermatocyte	77	0.452941				6	65	10.8333
Spermatid	239	0.677054			Spermatid	6	0.0352941			Sox30-/- mice	7	208	29.7143
Sertoli cell	22	0.0623229			Sertoli cell	22	0.129412				8	226	28.25
Multi-nucleared cell	0	0			Multi-nucleared cell	7	0.0411765				7	192	27.4286
Total	353	1			Total	170	1				8	158	19.75
											11	222	20.1818
Cell type	Number	Percentage			Cell type	Number	Percentage				7	225	32.1429
Spermatogonia	35	0.140562			Spermatogonia	35	0.307018				6	162	27
Spermatocyte	33	0.13253			Spermatocyte	36	0.315789				8	190	23.75
Spermatid	160	0.64257			Spermatid	27	0.236842				5	131	26.2
Sertoli cell	21	0.0843373			Sertoli cell	12	0.105263				10	155	15.5
Multi-nucleared cell	0	0			Multi-nucleared cell	4	0.0350877				9	131	14.5556
Total	249	1			Total	114	1				5	107	21.4
											10	225	22.5
Cell type	Number	Percentage			Cell type	Number	Percentage				6	84	14
Spermatogonia	50	0.236967			Spermatogonia	87	0.483333				5	117	23.4
Spermatocyte	43	0.203791			Spermatocyte	46	0.255556
Spermatid	94	0.445498			Spermatid	24	0.133333
Sertoli cell	24	0.113744			Sertoli cell	19	0.105556
Multi-nucleared cell	0	0			Multi-nucleared cell	4	0.0222222
Total	211	1			Total	180	1
Cell type	Number	Percentage			Cell type	Number	Percentage
Spermatogonia	42	0.181818			Spermatogonia	39	0.357798
Spermatocyte	21	0.0909091			Spermatocyte	55	0.504587
Spermatid	153	0.662338			Spermatid	3	0.0275229
Sertoli cell	15	0.0649351			Sertoli cell	10	0.0917431
Multi-nucleared cell	0	0			Multi-nucleared cell	2	0.0183486
Total	231	1			Total	109	1
Cell type	Number	Percentage			Cell type	Number	Percentage
Spermatogonia	25	0.229358			Spermatogonia	24	0.220183
Spermatocyte	34	0.311927			Spermatocyte	64	0.587156
Spermatid	32	0.293578			Spermatid	11	0.100917
Sertoli cell	18	0.165138			Sertoli cell	10	0.0917431
Multi-nucleared cell	0	0			Multi-nucleared cell	0	0
Total	109	1			Total	109	1
Cell type	Number	Percentage			Cell type	Number	Percentage
Spermatogonia	50	0.211864			Spermatogonia	18	0.133333
Spermatocyte	39	0.165254			Spermatocyte	35	0.259259
Spermatid	132	0.559322			Spermatid	65	0.481481
Sertoli cell	15	0.0635593			Sertoli cell	12	0.0888889
Multi-nucleared cell	0	0			Multi-nucleared cell	5	0.037037
Total	236	1			Total	135	1
Cell type	Number	Percentage			Cell type	Number	Percentage
Spermatogonia	28	0.109375			Spermatogonia	66	0.640777
Spermatocyte	44	0.171875			Spermatocyte	25	0.242718
Spermatid	176	0.6875			Spermatid	2	0.0194175
Sertoli cell	7	0.0273438			Sertoli cell	10	0.0970874
Multi-nucleared cell	1	0.00390625			Multi-nucleared cell	0	0
Total	256	1			Total	103	1
Cell type	Number	Percentage			Cell type	Number	Percentage
Spermatogonia	21	0.0823529			Spermatogonia	22	0.22
Spermatocyte	45	0.176471			Spermatocyte	40	0.4
Spermatid	165	0.647059			Spermatid	27	0.27
Sertoli cell	22	0.0862745			Sertoli cell	9	0.09
Multi-nucleared cell	2	0.00784314			Multi-nucleared cell	2	0.02
Total	255	1			Total	100	1
Cell type	Number	Percentage			Cell type	Number	Percentage
Spermatogonia	54	0.216			Spermatogonia	18	0.178218
Spermatocyte	59	0.236			Spermatocyte	32	0.316832
Spermatid	119	0.476			Spermatid	41	0.405941
Sertoli cell	18	0.072			Sertoli cell	10	0.0990099
Multi-nucleared cell	0	0			Multi-nucleared cell	0	0
Total	250	1			Total	101	1
Cell type	Number	Percentage			Cell type	Number	Percentage
Spermatogonia	12	0.06			Spermatogonia	10	0.0735294
Spermatocyte	26	0.13			Spermatocyte	35	0.257353
Spermatid	143	0.715			Spermatid	74	0.544118
Sertoli cell	18	0.09			Sertoli cell	12	0.0882353
Multi-nucleared cell	1	0.005			Multi-nucleared cell	5	0.0367647
Total	200	1			Total	136	1
Cell type	Number	Percentage			Cell type	Number	Percentage
Spermatogonia	16	0.0707965			Spermatogonia	16	0.183908
Spermatocyte	45	0.199115			Spermatocyte	21	0.241379
Spermatid	153	0.676991			Spermatid	43	0.494253
Sertoli cell	12	0.0530973			Sertoli cell	6	0.0689655
Multi-nucleared cell	0	0			Multi-nucleared cell	1	0.0114943
Total	226	1			Total	87	1
Cell type	Number	Percentage			Cell type	Number	Percentage
Spermatogonia	18	0.0952381			Spermatogonia	14	0.100719
Spermatocyte	31	0.164021			Spermatocyte	43	0.309353
Spermatid	118	0.624339			Spermatid	51	0.366906
Sertoli cell	22	0.116402			Sertoli cell	10	0.0719424
Multi-nucleared cell	0	0			Multi-nucleared cell	21	0.151079
Total	189	1			Total	139	1
Cell type	Number	Percentage			Cell type	Number	Percentage
Spermatogonia	39	0.217877			Spermatogonia	26	0.226087
Spermatocyte	45	0.251397			Spermatocyte	43	0.373913
Spermatid	80	0.446927			Spermatid	29	0.252174
Sertoli cell	13	0.0726257			Sertoli cell	9	0.0782609
Multi-nucleared cell	2	0.0111732			Multi-nucleared cell	8	0.0695652
Total	179	1			Total	115	1
Cell type	Number	Percentage			Cell type	Number	Percentage
Spermatogonia	31	0.117871			Spermatogonia	33	0.308411
Spermatocyte	40	0.152091			Spermatocyte	45	0.420561
Spermatid	174	0.661597			Spermatid	10	0.0934579
Sertoli cell	17	0.0646388			Sertoli cell	13	0.121495
Multi-nucleared cell	1	0.00380228			Multi-nucleared cell	6	0.0560748
Total	263	1			Total	107	1
Cell type	Number	Percentage			Cell type	Number	Percentage
Spermatogonia	24	0.210526			Spermatogonia	91	0.273273
Spermatocyte	34	0.298246			Spermatocyte	136	0.408408
Spermatid	38	0.333333			Spermatid	70	0.21021
Sertoli cell	18	0.157895			Sertoli cell	28	0.0840841
Multi-nucleared cell	0	0			Multi-nucleared cell	8	0.024024
Total	114	1			Total	333	1
Cell type	Number	Percentage			Cell type	Number	Percentage
Spermatogonia	33	0.113402			Spermatogonia	48	0.315789
Spermatocyte	50	0.171821			Spermatocyte	44	0.289474
Spermatid	196	0.67354			Spermatid	34	0.223684
Sertoli cell	12	0.0412371			Sertoli cell	17	0.111842
Multi-nucleared cell	0	0			Multi-nucleared cell	9	0.0592105
Total	291	1			Total	152	1
Cell type	Number	Percentage			Cell type	Number	Percentage
Spermatogonia	57	0.219231			Spermatogonia	30	0.20979
Spermatocyte	62	0.238462			Spermatocyte	34	0.237762
Spermatid	122	0.469231			Spermatid	69	0.482517
Sertoli cell	18	0.0692308			Sertoli cell	10	0.0699301
Multi-nucleared cell	1	0.00384615			Multi-nucleared cell	0	0
Total	260	1			Total	143	1
Cell type	Number	Percentage			Cell type	Number	Percentage
Spermatogonia	21	0.105528			Spermatogonia	56	0.314607
Spermatocyte	38	0.190955			Spermatocyte	71	0.398876
Spermatid	127	0.638191			Spermatid	19	0.106742
Sertoli cell	13	0.0653266			Sertoli cell	26	0.146067
Multi-nucleared cell	0	0			Multi-nucleared cell	6	0.0337079
Total	199	1			Total	178	1
Cell type	Number	Percentage			Cell type	Number	Percentage
Spermatogonia	48	0.175824			Spermatogonia	53	0.339744
Spermatocyte	52	0.190476			Spermatocyte	71	0.455128
Spermatid	159	0.582418			Spermatid	9	0.0576923
Sertoli cell	14	0.0512821			Sertoli cell	14	0.0897436
Multi-nucleared cell	0	0			Multi-nucleared cell	9	0.0576923
Total	273	1			Total	156	1
Cell type	Number	Percentage			Cell type	Number	Percentage
Spermatogonia	45	0.147541			Spermatogonia	36	0.290323
Spermatocyte	48	0.157377			Spermatocyte	54	0.435484
Spermatid	191	0.62623			Spermatid	12	0.0967742
Sertoli cell	21	0.0688525			Sertoli cell	18	0.145161
Multi-nucleared cell	0	0			Multi-nucleared cell	4	0.0322581
Total	305	1			Total	124	1

## Sheet: IF&IHC
Positivie cells /seminiferous tubule
Group	DAPI cell number in seminiferous tubule	EDU-positivie cell number in seminiferous tubule	Percentage (%)
Sox30+/+ mice	305	71	23.2787
	266	32	12.0301
	348	30	8.62069
	244	56	22.9508
	254	44	17.3228
	235	52	22.1277
	586	90	15.3584
	262	75	28.626
	375	70	18.6667
Sox30-/- mice	138	40	28.9855
	168	34	20.2381
	128	24	18.75
	112	40	35.7143
	118	43	36.4407
	105	26	24.7619
	85	41	48.2353
	104	45	43.2692
	92	28	30.4348
Positivie cells/seminiferous tubule
Group	DAPI cell number in seminiferous tubule	SYCP3-positivie cell number in seminiferous tubule	Percentage (%)
Sox30+/+ mice	319	78	24.4514
	237	56	23.6287
	196	52	26.5306
	205	51	24.878
	321	175	54.5171
	237	44	18.5654
	262	64	24.4275
	202	84	41.5842
	299	41	13.7124
Sox30-/- mice	103	84	81.5534
	118	69	58.4746
	159	115	72.327
	136	74	54.4118
	101	61	60.396
	83	43	51.8072
	114	34	29.8246
	86	42	48.8372
	96	62	64.5833
Positivie cells/seminiferous tubule
Group	Seminiferous tubule	Cyp26b1-positivie cell number	Average cell/tubule
Sox30+/+ mice	4	36	9
	5	39	7.8
	6	47	7.83333
	7	111	15.8571
	7	51	7.28571
	8	61	7.625
	4	40	10
	6	47	7.83333
	7	94	13.4286
Sox30-/- mice	7	154	22
	6	227	37.8333
	8	152	19
	7	185	26.4286
	7	186	26.5714
	4	190	47.5
	7	252	36
	9	172	19.1111
	9	217	24.1111
