# Supplementary material for: Single-cell RNA-seq and pathological phenotype reveal the functional atlas and precise roles of Sox30 in testicular cell development and differentiation
Source: Cell Death Dis. 2025 Feb 19;16(1):110. doi: 10.1038/s41419-025-07442-1 (PMC11840104; doi:10.1038/s41419-025-07442-1)
Supplement: Supplementary file 6 — Supplemental Table S5 [file 41419_2025_7442_MOESM6_ESM.xlsx]

## Sheet: Sheet1
Cell type TF	Co-expression	Uniqueness in Sox30+/+ mice	Uniqueness in Sox30-/- mice
Spermatogonia	Hmgb1,Tcf7,Hmgb3, Tef	Polr3a,Taf1, E2f7, Creb1, Kdm5b, Brca1, Ep300, Dmrt1, Cebpe, Foxp3, Hoxa2, Lin28b, Foxoa2, Gsx1, Sox12,Ctcf1.	Ezh2, Hdac2, Onecut1, Klf11, Patz1, Thap12, Hmgb2, Zfp976.
Spermatocyte	Tcf15	Rela, Hbp1, Esrra, Ybx1, Taf1, Brca1, Lhx3.	Emx2, Zfp369, Elf2, Ezh2, Mybl1, Supt20, Zfp110, Ovol2, Rfx1, Gtf2f1, E2f5, Zfp105, Zfp143, E2f4, Fosl1, Tal2.
Spermatid	Tcf15	Rela, Hbp1, Fig1a, Esrra, Ybx1, Taf1, E2f7, Lhx2.	Emx2, Zfp369, Elf2, Ezh2, Mybl1, Supt20, Zfp110, Ovol2, Rfx1, Gtf2f1, E2f5, Zfp105, Zfp143, E2f4, Fosl1, Tal2, Hdac2.
Sertoli cell	Gata1,Usf1,Gata4	Hbp1, Ybx1, Sox9, Creb3, Foxb2, Nr5a1.	Tal2, Mxi1, Hdac2, Zxdb, Rarg, Wt1.
Leydig cell	Usf1,Gata4, Twist1,Mafb	Nr5a1, Creb3, Sox9,Est2, Trps1, Thrb, Somk3b, Nr2f2, Tead1, Smarca1, Nr2f1, Foxo3, Creb5, Hlf, Mef2d, Arx, Zfp521, Osr1, Pbx1, Max, Ctcf1, Tef.	Irf8,Klf6, Hoxd11, Twist2, Tfap2c, Atf7,Ar, Nfia, Hoxc8, Zfp579, Tcf21,Myc, Gli2,Zfp503,
Endothelial cell	Gata1,Tcf7, Hmgb3, Hmgb1, Usf1, Sox17,Sox7, Irx3, Gata4, Hivep2, Mafb.	Gsx1,Sox12, Ctcf1, Zfp521, Arx, Mef2d, Hlf,Creb5,Smarca1, Tead1, Nr2f2,Somk3b, Myog,Nfe2l2,Foxl1, ,Mecom, Tead4, Tal1,Thrb, Nfib, Hoxd10, Fox2, Hoxd9,Creb3.	Irf8, Jdp2,Klf6, Mef2a, Tfap2c, Atf7, Ar, Nfia, Hoxc8, Zfp579,Myc，Gli2, Zfp358, Ltf, Zfp503, Tagln2, Sox18,Dlx3, Cdx1, Hoxb8, Wt1,Rarg, Zxdb,Thap12, Patz1,Twist1,
SMC	Foxc2, Hoxd9,Hoxb2, Hivep2	Foxb2, Gata4, Sox9, Meox2, Zfp287,Foxc1, Ehf, Hmgn3, Irf2,Hsf3, Hoxd10, Nr2f2, Tead1, Smarca1, Nr2f1, Foxo3, Creb5, Hlf, Arx,Msx1, Lhx3, Otx1,Max, Tef, Sox12.	Zxdb,Hoxb8,Tagln2,Gli2,Myc,Zfp579,Hoxc8,Nfia,Ar,Twist2, Traf4,Zic4.
T cell	Maf,Ikzf2,Tcf7	Foxp3,Mef2d,Hlf, Satb1, Ikzf1, Batf, Myog, Hivep2	Sp110, Stat5b, Runx3, Myc, Rora, Hoxd11.
Macrophage	Cebpa, Irf5,Hivep2, Mafb	Esrra,Polr3a, Creb5, Ikzf1, Batf, Smok3b, Myog, Nfe2l2, Hivep2, Tgif1, Prdm1, Runx1, Ets2, Trps1, Hsf3.	Irf8, Jdp2, Klf6, Mef2a, Sp110, Stat5b, Runx3.
Unknown	Tcf15	Rela, Hbp1, Figla,Ybx1, Taf1, E2f7.	Emx2, Zfp369, Elf2, Ezh2, Mybl1, Supt20, Zfp110, Ovol2, Rfx1, Gtf2f1, E2f5, Zfp105, Zfp143, E2f4, Fosl1, Tal2.
