# Supplementary material for: Single-cell RNA-seq and pathological phenotype reveal the functional atlas and precise roles of Sox30 in testicular cell development and differentiation
Source: Cell Death Dis. 2025 Feb 19;16(1):110. doi: 10.1038/s41419-025-07442-1 (PMC11840104; doi:10.1038/s41419-025-07442-1)
Supplement: Supplementary file 7 — Supplemental Table S6 [file 41419_2025_7442_MOESM7_ESM.xlsx]

## Sheet: spermatogonia
Ontology	ID	Description	GeneRatio	BgRatio	p value	p.adjust	q value	gene ID	Count
BP	GO:0007286	spermatid development	14/173	232/23355	2.19055e-09	1.98201e-06	1.98088e-06	Prm1/Tnp2/Tnp1/Ropn1/Prm2/Galntl5/Capza3/Iqcf1/Eqtn/Pdilt/Sun5/Ccdc63/Tssk2/Rsph1	14
BP	GO:0048515	spermatid differentiation	14/173	241/23355	3.57764e-09	1.98201e-06	1.98088e-06	Prm1/Tnp2/Tnp1/Ropn1/Prm2/Galntl5/Capza3/Iqcf1/Eqtn/Pdilt/Sun5/Ccdc63/Tssk2/Rsph1	14
BP	GO:0007338	single fertilization	11/173	155/23355	2.30302e-08	8.50581e-06	8.50096e-06	Tnp2/Spaca7/Lyzl6/Iqcf3/Smcp/Iqcf1/Eqtn/Lyzl4/4930451I11Rik/Pmis2/Cast	11
BP	GO:0060294	cilium movement involved in cell motility	10/173	133/23355	5.89898e-08	1.63402e-05	1.63309e-05	Tnp2/Ropn1/Gapdhs/Smcp/Iqcf1/Akap4/Pldi/Prm3/Tekt2/Tekt4	10
BP	GO:0001539	cilium or flagellum-dependent cell motility	10/173	140/23355	9.59253e-08	1.76691e-05	1.76591e-05	Tnp2/Ropn1/Gapdhs/Smcp/Iqcf1/Akap4/Pldi/Prm3/Tekt2/Tekt4	10
BP	GO:0060285	cilium-dependent cell motility	10/173	140/23355	9.59253e-08	1.76691e-05	1.76591e-05	Tnp2/Ropn1/Gapdhs/Smcp/Iqcf1/Akap4/Pldi/Prm3/Tekt2/Tekt4	10
BP	GO:0022412	cellular process involved in reproduction in multicellular organism	17/173	479/23355	1.11628e-07	1.76691e-05	1.76591e-05	Prm1/Tnp2/Tnp1/Ropn1/Prm2/Lyzl6/Galntl5/Capza3/Iqcf1/Eqtn/Lyzl4/4930451I11Rik/Pdilt/Sun5/Ccdc63/Tssk2/Rsph1	17
BP	GO:0003341	cilium movement	11/173	189/23355	1.7561e-07	2.4322e-05	2.43082e-05	Tnp2/Ropn1/Gapdhs/Smcp/Iqcf1/Akap4/Ccdc63/Pldi/Prm3/Tekt2/Tekt4	11
BP	GO:0030317	flagellated sperm motility	9/173	122/23355	3.24528e-07	3.98818e-05	3.98591e-05	Tnp2/Ropn1/Gapdhs/Smcp/Iqcf1/Akap4/Pldi/Prm3/Tekt2	9
BP	GO:0009566	fertilization	11/173	203/23355	3.59944e-07	3.98818e-05	3.98591e-05	Tnp2/Spaca7/Lyzl6/Iqcf3/Smcp/Iqcf1/Eqtn/Lyzl4/4930451I11Rik/Pmis2/Cast	11
BP	GO:0097722	sperm motility	9/173	126/23355	4.27201e-07	4.30308e-05	4.30063e-05	Tnp2/Ropn1/Gapdhs/Smcp/Iqcf1/Akap4/Pldi/Prm3/Tekt2	9
BP	GO:0007281	germ cell development	14/173	364/23355	5.97717e-07	5.51892e-05	5.51578e-05	Prm1/Tnp2/Tnp1/Ropn1/Prm2/Galntl5/Capza3/Iqcf1/Eqtn/Pdilt/Sun5/Ccdc63/Tssk2/Rsph1	14
BP	GO:0007342	fusion of sperm to egg plasma membrane involved in single fertilization	4/173	20/23355	1.28416e-05	0.0010945	0.00109388	Lyzl6/Eqtn/Lyzl4/4930451I11Rik	4
BP	GO:0045026	plasma membrane fusion	4/173	23/23355	2.30662e-05	0.00182552	0.00182448	Lyzl6/Eqtn/Lyzl4/4930451I11Rik	4
BP	GO:0007018	microtubule-based movement	12/173	394/23355	3.99009e-05	0.00294734	0.00294566	Tnp2/Ropn1/Gapdhs/Smcp/Iqcf1/Kif2b/Akap4/Ccdc63/Pldi/Prm3/Tekt2/Tekt4	12
BP	GO:0007340	acrosome reaction	4/173	38/23355	0.000176325	0.0122105	0.0122035	Tnp2/Iqcf3/Iqcf1/Eqtn	4
BP	GO:0006997	nucleus organization	6/173	126/23355	0.000358121	0.023341	0.0233277	Prm1/Tnp2/Tnp1/Prm2/Sun5/Spag4	6
BP	GO:0007341	penetration of zona pellucida	2/173	10/23355	0.00236091	0.137678	0.1376	Tnp2/Smcp	2
BP	GO:0035093	spermatogenesis, exchange of chromosomal proteins	2/173	10/23355	0.00236091	0.137678	0.1376	Tnp2/Tnp1	2
BP	GO:1900087	positive regulation of G1/S transition of mitotic cell cycle	3/173	38/23355	0.00278537	0.151507	0.151421	Aif1/Ccnd3/Ccnd2	3
BP	GO:2000344	positive regulation of acrosome reaction	2/173	11/23355	0.00287153	0.151507	0.151421	Iqcf3/Iqcf1	2
CC	GO:0001669	acrosomal vesicle	18/176	136/23177	1.63672e-17	2.91336e-15	2.63598e-15	Spaca7/Lyzl6/Iqcf3/Capza3/Prkg1/Tsks/Tbc1d21/Iqcf1/Eqtn/Lyzl4/Txndc8/Spata31/Tssk2/Spaca9/Tmem190/Akap3/Slc2a3/Atp6v1e2	18
CC	GO:0031514	motile cilium	17/176	223/23177	1.37726e-12	1.22576e-10	1.10905e-10	Ropn1/Lyzl6/Gapdhs/Odf3/Actl7a/Lyzl4/Txndc8/Oaz3/Akap4/Sun5/Spaca9/Akap3/Spag4/Tekt2/Fsip1/Rsph1/Tekt4	17
CC	GO:0036126	sperm flagellum	13/176	141/23177	6.07477e-11	3.60436e-09	3.26119e-09	Ropn1/Lyzl6/Gapdhs/Odf3/Lyzl4/Txndc8/Oaz3/Akap4/Sun5/Spaca9/Akap3/Rsph1/Tekt4	13
CC	GO:0097729	9+2 motile cilium	13/176	155/23177	2.00041e-10	8.90181e-09	8.05427e-09	Ropn1/Lyzl6/Gapdhs/Odf3/Lyzl4/Txndc8/Oaz3/Akap4/Sun5/Spaca9/Akap3/Rsph1/Tekt4	13
CC	GO:0030141	secretory granule	19/176	404/23177	2.87404e-10	1.02316e-08	9.25742e-09	Spaca7/Lyzl6/Iqcf3/Capza3/Prkg1/Tsks/Tbc1d21/Iqcf1/Eqtn/Lyzl4/Txndc8/Spata31/Tssk2/Spaca9/Anxa3/Tmem190/Akap3/Slc2a3/Atp6v1e2	19
CC	GO:0097228	sperm principal piece	5/176	34/23177	5.55244e-06	0.000164722	0.000149039	Ropn1/Gapdhs/Akap4/Akap3/Tekt4	5
CC	GO:0097225	sperm midpiece	4/176	35/23177	0.000139994	0.00355984	0.00322091	Lyzl6/Akap4/Akap3/Tekt4	4
CC	GO:0035686	sperm fibrous sheath	3/176	15/23177	0.000183143	0.00407493	0.00368696	Gapdhs/Akap4/Akap3	3
CC	GO:0000786	nucleosome	5/176	89/23177	0.00059162	0.0117009	0.0105869	Prm1/Tnp2/Tnp1/Prm2/Prm3	5
CC	GO:0001673	male germ cell nucleus	3/176	23/23177	0.000681702	0.0121343	0.010979	Tnp2/Tnp1/Actl7a	3
CC	GO:0044815	DNA packaging complex	5/176	97/23177	0.000874909	0.0141576	0.0128097	Prm1/Tnp2/Tnp1/Prm2/Prm3	5
CC	GO:0002080	acrosomal membrane	3/176	26/23177	0.000984209	0.0145991	0.0132091	Eqtn/Tmem190/Slc2a3	3
CC	GO:0043073	germ cell nucleus	3/176	31/23177	0.00165485	0.0226587	0.0205013	Tnp2/Tnp1/Actl7a	3
CC	GO:0097224	sperm connecting piece	2/176	10/23177	0.00247896	0.0298125	0.0269741	Akap4/Sun5	2
CC	GO:0034992	microtubule organizing center attachment site	2/176	11/23177	0.00301475	0.0298125	0.0269741	Sun5/Spag4	2
CC	GO:0034993	meiotic nuclear membrane microtubule tethering complex	2/176	11/23177	0.00301475	0.0298125	0.0269741	Sun5/Spag4	2
CC	GO:0106083	nuclear membrane protein complex	2/176	11/23177	0.00301475	0.0298125	0.0269741	Sun5/Spag4	2
CC	GO:0106094	nuclear membrane microtubule tethering complex	2/176	11/23177	0.00301475	0.0298125	0.0269741	Sun5/Spag4	2
CC	GO:0005869	dynactin complex	2/176	17/23177	0.00723506	0.0677811	0.0613277	Actl7a/Actg2	2
CC	GO:0045277	respiratory chain complex IV	2/176	20/23177	0.00995824	0.0886283	0.08019	AA467197/Cox8c	2
CC	GO:0032993	protein-DNA complex	5/176	188/23177	0.0145415	0.123256	0.111521	Prm1/Tnp2/Tnp1/Prm2/Prm3	5
CC	GO:0070069	cytochrome complex	2/176	31/23177	0.0230804	0.186742	0.168962	AA467197/Cox8c	2

## Sheet: Spermatocyte
Ontology	ID	Description	GeneRatio	BgRatio	p value	p.adjust	q value	gene ID	Count
BP	GO:0007018	microtubule-based movement	54/872	394/23355	1.34622e-16	5.5424e-13	5.46141e-13	Iqcf1/Smcp/Gapdhs/Ropn1/Tnp2/Kif2b/Adcy10/Ccdc63/Tppp2/Prss55/Map2/Pldi/Txndc2/Akap4/Catsper4/Tekt4/Kifap3/Tekt2/Dnah3/App/Tekt5/Enkur/Slc9a3r1/Dnali1/Cdc42/Tex101/Map6/Ssna1/Catsper3/Efcab9/Traf3ip1/Ift81/Cfap53/Lrrc6/Fsip2/Prm3/Pura/Ccdc103/Mapk8ip3/Ift57/Actr2/Ing2/Rabl2/Dync2li1/Ttll9/Rpgr/Ttc21a/Ift88/Mak/Casc1/Cfap157/Jhy/Kif27/Ccnyl1	54
BP	GO:0003341	cilium movement	36/872	189/23355	5.79798e-16	1.19352e-12	1.17608e-12	Iqcf1/Smcp/Gapdhs/Ropn1/Tnp2/Adcy10/Ccdc63/Tppp2/Prss55/Pldi/Txndc2/Akap4/Catsper4/Tekt4/Tekt2/Tekt5/Enkur/Slc9a3r1/Dnali1/Tex101/Catsper3/Efcab9/Cfap53/Lrrc6/Fsip2/Prm3/Ccdc103/Ing2/Rabl2/Ttll9/Ttc21a/Ift88/Cfap157/Jhy/Kif27/Ccnyl1	36
BP	GO:0060294	cilium movement involved in cell motility	28/872	133/23355	7.41031e-14	1.01694e-10	1.00208e-10	Iqcf1/Smcp/Gapdhs/Ropn1/Tnp2/Tppp2/Prss55/Pldi/Txndc2/Akap4/Catsper4/Tekt4/Tekt2/Tekt5/Enkur/Tex101/Catsper3/Efcab9/Lrrc6/Fsip2/Prm3/Ing2/Rabl2/Ttll9/Ttc21a/Ift88/Cfap157/Ccnyl1	28
BP	GO:0001539	cilium or flagellum-dependent cell motility	28/872	140/23355	2.86469e-13	2.35879e-10	2.32432e-10	Iqcf1/Smcp/Gapdhs/Ropn1/Tnp2/Tppp2/Prss55/Pldi/Txndc2/Akap4/Catsper4/Tekt4/Tekt2/Tekt5/Enkur/Tex101/Catsper3/Efcab9/Lrrc6/Fsip2/Prm3/Ing2/Rabl2/Ttll9/Ttc21a/Ift88/Cfap157/Ccnyl1	28
BP	GO:0060285	cilium-dependent cell motility	28/872	140/23355	2.86469e-13	2.35879e-10	2.32432e-10	Iqcf1/Smcp/Gapdhs/Ropn1/Tnp2/Tppp2/Prss55/Pldi/Txndc2/Akap4/Catsper4/Tekt4/Tekt2/Tekt5/Enkur/Tex101/Catsper3/Efcab9/Lrrc6/Fsip2/Prm3/Ing2/Rabl2/Ttll9/Ttc21a/Ift88/Cfap157/Ccnyl1	28
BP	GO:0007286	spermatid development	36/872	232/23355	4.04894e-13	2.50683e-10	2.4702e-10	Eqtn/Pdilt/Iqcf1/Capza3/Galntl5/Prm2/Ropn1/Tnp1/Tnp2/Prm1/Cdyl/H2al2a/Sun5/Ccdc63/Tssk2/Tssk6/Tssk3/Catsper4/Rsph1/Rec8/Piwil1/Osbp2/Pld6/Chd5/Catsper3/Efcab9/Hmgb2/Klhl10/3830403N18Rik/Fsip2/1700013H16Rik/Slxl1/Ing2/Ttc21a/Ift88/Cfap157	36
BP	GO:0030317	flagellated sperm motility	26/872	122/23355	4.26229e-13	2.50683e-10	2.4702e-10	Iqcf1/Smcp/Gapdhs/Ropn1/Tnp2/Tppp2/Prss55/Pldi/Txndc2/Akap4/Catsper4/Tekt2/Enkur/Tex101/Catsper3/Efcab9/Lrrc6/Fsip2/Prm3/Ing2/Rabl2/Ttll9/Ttc21a/Ift88/Cfap157/Ccnyl1	26
BP	GO:0097722	sperm motility	26/872	126/23355	9.43981e-13	4.85796e-10	4.78698e-10	Iqcf1/Smcp/Gapdhs/Ropn1/Tnp2/Tppp2/Prss55/Pldi/Txndc2/Akap4/Catsper4/Tekt2/Enkur/Tex101/Catsper3/Efcab9/Lrrc6/Fsip2/Prm3/Ing2/Rabl2/Ttll9/Ttc21a/Ift88/Cfap157/Ccnyl1	26
BP	GO:0048515	spermatid differentiation	36/872	241/23355	1.2953e-12	5.92527e-10	5.83869e-10	Eqtn/Pdilt/Iqcf1/Capza3/Galntl5/Prm2/Ropn1/Tnp1/Tnp2/Prm1/Cdyl/H2al2a/Sun5/Ccdc63/Tssk2/Tssk6/Tssk3/Catsper4/Rsph1/Rec8/Piwil1/Osbp2/Pld6/Chd5/Catsper3/Efcab9/Hmgb2/Klhl10/3830403N18Rik/Fsip2/1700013H16Rik/Slxl1/Ing2/Ttc21a/Ift88/Cfap157	36
BP	GO:0044782	cilium organization	44/872	357/23355	3.83612e-12	1.57933e-09	1.55625e-09	Ropn1/BC048507/Ccdc63/Saxo1/Akap4/Rsph1/Tekt4/Kifap3/Tekt2/Dnaaf3/Tekt5/Tmem17/Slc9a3r1/Pifo/Ssna1/Tmem107/Traf3ip1/Unc119b/Ift81/B9d1/Ccdc96/Cfap53/Lrrc6/Dnm2/Fsip2/Ccdc103/Ift57/Iqub/Dnajb13/Actr2/Cep19/Rabl2/Dync2li1/Cep83/Rpgr/Mapre1/Ttc21a/Odf2l/Ift88/Mak/Cep41/Cfap157/Jhy/Kif27	44
BP	GO:0007338	single fertilization	27/872	155/23355	2.28892e-11	8.56679e-09	8.44161e-09	Eqtn/Iqcf1/Smcp/Iqcf3/Lyzl6/Spaca7/Tnp2/Lyzl4/4930451I11Rik/Pmis2/Cast/Plcz1/Prss55/Pla2g10/Spaca6/Hyal5/Spa17/Spam1/Tex101/Glipr1l1/Spata46/Plb1/Glipr1l3/Izumo1/Zp3r/Slxl1/Rabl2	27
BP	GO:0022412	cellular process involved in reproduction in multicellular organism	49/872	479/23355	1.97839e-10	6.78752e-08	6.68834e-08	Eqtn/Pdilt/Iqcf1/Capza3/Galntl5/Lyzl6/Prm2/Ropn1/Tnp1/Tnp2/Prm1/Lyzl4/Cdyl/4930451I11Rik/H2al2a/Sun5/Ccdc63/Tssk2/Tssk6/Tssk3/Prdx4/Spaca6/Catsper4/Rsph1/Rec8/Hyal5/Piwil1/Osbp2/Spam1/Shcbp1l/Suv39h2/Spata46/Pld6/Chd5/Catsper3/Zfp830/Efcab9/Dazl/Hmgb2/Klhl10/3830403N18Rik/Izumo1/Fsip2/1700013H16Rik/Slxl1/Ing2/Ttc21a/Ift88/Cfap157	49
BP	GO:0060271	cilium assembly	38/872	324/23355	4.85309e-10	1.53694e-07	1.51448e-07	BC048507/Ccdc63/Saxo1/Akap4/Rsph1/Tekt4/Tekt2/Dnaaf3/Tekt5/Tmem17/Tmem107/Traf3ip1/Unc119b/Ift81/B9d1/Ccdc96/Cfap53/Lrrc6/Dnm2/Fsip2/Ccdc103/Ift57/Iqub/Dnajb13/Actr2/Cep19/Rabl2/Dync2li1/Cep83/Rpgr/Mapre1/Odf2l/Ift88/Mak/Cep41/Cfap157/Jhy/Kif27	38
BP	GO:0009566	fertilization	29/872	203/23355	5.8559e-10	1.72205e-07	1.69689e-07	Eqtn/Iqcf1/Smcp/Iqcf3/Lyzl6/Spaca7/Tnp2/Lyzl4/4930451I11Rik/Pmis2/Cast/Plcz1/Prss55/Pla2g10/Spaca6/Rec8/Hyal5/Spa17/Spam1/Tex101/Glipr1l1/Spata46/Plb1/Glipr1l3/Klhl10/Izumo1/Zp3r/Slxl1/Rabl2	29
BP	GO:0007281	germ cell development	38/872	364/23355	1.26182e-08	3.46328e-06	3.41268e-06	Eqtn/Pdilt/Iqcf1/Capza3/Galntl5/Prm2/Ropn1/Tnp1/Tnp2/Prm1/Cdyl/H2al2a/Sun5/Ccdc63/Tssk2/Tssk6/Tssk3/Catsper4/Rsph1/Rec8/Piwil1/Osbp2/Pld6/Chd5/Catsper3/Zfp830/Efcab9/Dazl/Hmgb2/Klhl10/3830403N18Rik/Fsip2/1700013H16Rik/Slxl1/Ing2/Ttc21a/Ift88/Cfap157	38
BP	GO:0007342	fusion of sperm to egg plasma membrane involved in single fertilization	9/872	20/23355	1.56941e-08	4.03829e-06	3.97928e-06	Eqtn/Lyzl6/Lyzl4/4930451I11Rik/Spaca6/Hyal5/Spam1/Spata46/Izumo1	9
BP	GO:0045026	plasma membrane fusion	9/872	23/23355	6.90149e-08	1.67138e-05	1.64696e-05	Eqtn/Lyzl6/Lyzl4/4930451I11Rik/Spaca6/Hyal5/Spam1/Spata46/Izumo1	9
BP	GO:0001578	microtubule bundle formation	17/872	112/23355	8.79045e-07	0.000201057	0.000198119	Clip1/Ccdc63/Tppp2/Map2/Rsph1/Tekt2/Ccser2/Dnaaf3/Lrrc6/Fsip2/Ccdc103/Dnajb13/Mapre1/Ift88/Gas2l1/Cfap157/Jhy	17
BP	GO:0007289	spermatid nucleus differentiation	8/872	26/23355	3.13917e-06	0.000680208	0.000670269	Tnp1/Tnp2/H2al2a/Tssk6/Piwil1/Chd5/Hmgb2/Ift88	8
BP	GO:0035036	sperm-egg recognition	11/872	56/23355	5.90339e-06	0.00121212	0.0011944	Smcp/Tnp2/Pmis2/Prss55/Spa17/Tex101/Glipr1l1/Glipr1l3/Izumo1/Zp3r/Slxl1	11
BP	GO:0035092	sperm chromatin condensation	6/872	14/23355	6.18276e-06	0.00121212	0.0011944	Tnp1/Tnp2/H2al2a/Tssk6/Piwil1/Chd5	6
BP	GO:0007339	binding of sperm to zona pellucida	10/872	49/23355	1.09436e-05	0.00204795	0.00201803	Smcp/Tnp2/Pmis2/Prss55/Spa17/Tex101/Glipr1l1/Glipr1l3/Zp3r/Slxl1	10
BP	GO:0031503	protein-containing complex localization	25/872	257/23355	1.32681e-05	0.002375	0.00234029	1700009N14Rik/Tnfaip2/Grip1/Atad1/1700017N19Rik/Gsk3b/Rap1a/Rps15/Sem1/Ssna1/Nup160/Thoc7/Traf3ip1/Ift81/Dnm2/Pura/Ift57/Rab11a/Mzt1/Gphn/Dync2li1/Rpgr/Ttc21a/Ift88/Mak	25
BP	GO:0035093	spermatogenesis, exchange of chromosomal proteins	5/872	10/23355	1.54579e-05	0.00265168	0.00261293	Tnp1/Tnp2/H2al2a/Piwil1/Chd5	5
BP	GO:0006997	nucleus organization	16/872	126/23355	1.91104e-05	0.0031471	0.00310111	Prm2/Tnp1/Tnp2/Prm1/H2al2a/Sun5/Tssk6/Srpk2/Usp50/Habp4/Piwil1/Tor1aip1/Chd5/Hmgb2/Spag4/Ift88	16
BP	GO:0099111	microtubule-based transport	21/872	201/23355	2.21252e-05	0.00350343	0.00345224	Adcy10/Map2/App/Slc9a3r1/Cdc42/Map6/Ssna1/Traf3ip1/Ift81/Lrrc6/Pura/Ccdc103/Mapk8ip3/Ift57/Dync2li1/Rpgr/Ttc21a/Ift88/Mak/Jhy/Kif27	21
BP	GO:0098840	protein transport along microtubule	11/872	65/23355	2.61338e-05	0.0038426	0.00378645	Ssna1/Traf3ip1/Ift81/Pura/Mapk8ip3/Ift57/Dync2li1/Rpgr/Ttc21a/Ift88/Mak	11
BP	GO:0099118	microtubule-based protein transport	11/872	65/23355	2.61338e-05	0.0038426	0.00378645	Ssna1/Traf3ip1/Ift81/Pura/Mapk8ip3/Ift57/Dync2li1/Rpgr/Ttc21a/Ift88/Mak	11
BP	GO:0042073	intraciliary transport	9/872	47/23355	5.14513e-05	0.00730432	0.00719758	Ssna1/Traf3ip1/Ift81/Ift57/Dync2li1/Rpgr/Ttc21a/Ift88/Mak	9
BP	GO:0009988	cell-cell recognition	11/872	75/23355	0.000101899	0.0139839	0.0137796	Smcp/Tnp2/Pmis2/Prss55/Spa17/Tex101/Glipr1l1/Glipr1l3/Izumo1/Zp3r/Slxl1	11
BP	GO:0035082	axoneme assembly	11/872	79/23355	0.000164206	0.0218077	0.021489	Ccdc63/Rsph1/Tekt2/Dnaaf3/Lrrc6/Fsip2/Ccdc103/Dnajb13/Ift88/Cfap157/Jhy	11
BP	GO:0043486	histone exchange	6/872	24/23355	0.000201164	0.025881	0.0255029	Tnp1/Tnp2/H2al2a/Piwil1/Ptma/Chd5	6
BP	GO:2000344	positive regulation of acrosome reaction	4/872	11/23355	0.000516126	0.0643906	0.0634497	Iqcf1/Iqcf3/Pla2g10/Plb1	4
BP	GO:2001242	regulation of intrinsic apoptotic signaling pathway	16/872	170/23355	0.00065701	0.0788764	0.0777238	Uri1/Ppia/G2e3/Rack1/Mcl1/Slc9a3r1/Rps3/Ndufa13/Erp29/Sod2/Cyct/Mapk8ip1/Atad5/Ptpn1/Bub1/Ptpn2	16
BP	GO:0061025	membrane fusion	15/872	154/23355	0.000670554	0.0788764	0.0777238	Eqtn/Lyzl6/Lyzl4/4930451I11Rik/Spaca6/Vav3/Bet1/Hyal5/Spam1/Spata46/Vamp3/Dnm2/Izumo1/Rab8b/Gosr2	15
BP	GO:0045454	cell redox homeostasis	9/872	66/23355	0.000742909	0.0839747	0.0827477	Pdilt/Txndc8/Prdx4/Txndc2/Tmx4/Tmx1/Txnl1/Prdx1/Apex1	9
BP	GO:0051261	protein depolymerization	13/872	124/23355	0.000754692	0.0839747	0.0827477	Capza3/Kif2b/Map2/Arhgef2/Dstn/Mical3/Cfl2/Stmn1/Cfl1/Tmod2/Mtpn/Sptbn1/Gas2l1	13
BP	GO:2001233	regulation of apoptotic signaling pathway	28/872	391/23355	0.000827522	0.0882767	0.0869868	Uri1/Rffl/Ppia/G2e3/Gsk3b/Rack1/Mcl1/Slc9a3r1/Vhl/Rps3/Ndufa13/Erp29/Sod2/Cyct/Hmgb2/Mapk8ip1/Atad5/Caap1/Bcl2l14/Siah2/Ptpn1/Ing2/Ing5/Ghitm/Bub1/Psmd10/Ptpn2/Pdcd7	28
BP	GO:0006275	regulation of DNA replication	12/872	110/23355	0.000836238	0.0882767	0.0869868	Dscc1/Tipin/Gmnn/Cdc42/Zfp830/Rfc4/Atf1/Cst3/Atad5/Nucks1/Rad17/Chtf8	12
BP	GO:0032271	regulation of protein polymerization	19/872	228/23355	0.000969366	0.099772	0.0983141	Capza3/Clip1/Pfn3/Tppp2/Ankrd53/Map2/Cdc42ep3/Rps3/Stmn1/Abi2/Cfl1/Tmsb4x/Actr2/Tmod2/Arl2/Mtpn/Mapre1/Sptbn1/Ttbk1	19
BP	GO:2000116	regulation of cysteine-type endopeptidase activity	19/872	232/23355	0.00119059	0.119037	0.117298	Rffl/Cast/Usp50/Diablo/Rack1/App/Rps3/Ndufa13/Pdcd6/Gpi1/Por/Cyct/Mul1/Caap1/Ift57/Siah2/Casp8ap2/Fam162a/Ttbk1	19
BP	GO:0048193	Golgi vesicle transport	21/872	269/23355	0.00124037	0.119037	0.117298	Ccdc91/Ccdc93/Lypla1/Sar1a/Bet1/Tmed2/Rack1/Ergic1/Gabarapl2/Gcc2/Pdcd6/Erp29/Vamp3/Trappc11/Dnm2/Trappc10/Rab8b/Gosr2/Cep19/Sptbn1/Ap4m1	21
BP	GO:0048240	sperm capacitation	6/872	33/23355	0.00124329	0.119037	0.117298	Iqcf1/Ropn1/Tssk3/Catsper4/Catsper3/Efcab9	6
BP	GO:0010970	transport along microtubule	15/872	165/23355	0.00135905	0.127164	0.125306	Map2/App/Cdc42/Map6/Ssna1/Traf3ip1/Ift81/Pura/Mapk8ip3/Ift57/Dync2li1/Rpgr/Ttc21a/Ift88/Mak	15
BP	GO:0043248	proteasome assembly	4/872	14/23355	0.00143136	0.130954	0.12904	Psmd9/Sem1/Psmg2/Psmd10	4
BP	GO:0043044	ATP-dependent chromatin remodeling	7/872	46/23355	0.00148259	0.132692	0.130753	Tnp1/Tnp2/H2al2a/Piwil1/Ptma/Chd5/Smarca5	7
BP	GO:0006417	regulation of translation	25/872	350/23355	0.00158738	0.139048	0.137016	Rmnd1/Samd4/Habp4/Malsu1/Serp1/Mex3d/Uqcc1/Tmed2/Piwil1/Itga2/Rack1/App/Rps3/Zfp706/Eif5b/Eif4e/Dazl/Aplp1/Upf3b/Dph6/Ncbp2/Pum3/Dnajc1/Rpl22/Usp16	25
BP	GO:0030042	actin filament depolymerization	8/872	60/23355	0.00167754	0.143884	0.141782	Capza3/Dstn/Mical3/Cfl2/Cfl1/Tmod2/Mtpn/Sptbn1	8
BP	GO:0051258	protein polymerization	22/872	295/23355	0.00172661	0.14507	0.142951	Capza3/Aif1/Clip1/Pfn3/Tppp2/Ankrd53/Map2/Cdc42ep3/Rps3/Stmn1/Abi2/Cfl1/Tmsb4x/Dnm2/Actr2/Mzt1/Tmod2/Arl2/Mtpn/Mapre1/Sptbn1/Ttbk1	22
BP	GO:0070507	regulation of microtubule cytoskeleton organization	14/872	153/23355	0.00182135	0.14997	0.147778	Clip1/Ankrd53/Map2/Arhgef2/Gsk3b/Rassf1/Rps3/Map6/Stmn1/Traf3ip1/Arl2/Mapre1/Bora/Gas2l1	14
BP	GO:0097193	intrinsic apoptotic signaling pathway	22/872	298/23355	0.0019595	0.157426	0.155125	Uri1/Ppia/G2e3/Diablo/Gsk3b/Rack1/Mllt11/Mcl1/Slc9a3r1/Topors/Rps3/Ndufa13/Erp29/Sod2/Cyct/Ddit4/Tmem109/Mapk8ip1/Atad5/Ptpn1/Bub1/Ptpn2	22
BP	GO:0003351	epithelial cilium movement involved in extracellular fluid movement	6/872	36/23355	0.00198837	0.157426	0.155125	Adcy10/Slc9a3r1/Lrrc6/Ccdc103/Jhy/Kif27	6
BP	GO:0031109	microtubule polymerization or depolymerization	12/872	122/23355	0.00205791	0.159857	0.157521	Clip1/Kif2b/Tppp2/Ankrd53/Map2/Arhgef2/Rps3/Stmn1/Mzt1/Arl2/Mapre1/Gas2l1	12
BP	GO:0060046	regulation of acrosome reaction	4/872	16/23355	0.00245202	0.183669	0.180986	Iqcf1/Iqcf3/Pla2g10/Plb1	4
BP	GO:0043254	regulation of protein-containing complex assembly	29/872	441/23355	0.00245368	0.183669	0.180986	Capza3/Clip1/Pfn3/Tppp2/Ankrd53/Map2/Ice1/Sar1a/Usp50/Arhgef2/Dut/Cdc42ep3/Gsk3b/Rack1/Dnajc15/Rps3/Stmn1/Abi2/Cfl1/Traf3ip1/Tmsb4x/Actr2/Tmod2/Arl2/Mtpn/Mapre1/Sptbn1/Slf1/Ttbk1	29
BP	GO:0007340	acrosome reaction	6/872	38/23355	0.00264563	0.190869	0.18808	Eqtn/Iqcf1/Iqcf3/Tnp2/Pla2g10/Plb1	6
BP	GO:1900087	positive regulation of G1/S transition of mitotic cell cycle	6/872	38/23355	0.00264563	0.190869	0.18808	Aif1/Mtbp/Ccnd3/Anp32b/Lsm10/Apex1	6
BP	GO:0046785	microtubule polymerization	9/872	79/23355	0.00268894	0.190869	0.18808	Clip1/Tppp2/Ankrd53/Map2/Rps3/Stmn1/Mzt1/Arl2/Mapre1	9
BP	GO:1901879	regulation of protein depolymerization	10/872	95/23355	0.00288226	0.201123	0.198185	Capza3/Map2/Arhgef2/Dstn/Cfl2/Cfl1/Tmod2/Mtpn/Sptbn1/Gas2l1	10
BP	GO:2001056	positive regulation of cysteine-type endopeptidase activity	13/872	144/23355	0.00293688	0.201519	0.198575	Usp50/Diablo/Rack1/App/Rps3/Ndufa13/Pdcd6/Cyct/Mul1/Ift57/Casp8ap2/Fam162a/Ttbk1	13
CC	GO:0031514	motile cilium	51/879	223/23177	1.28269e-25	7.20873e-23	6.643e-23	Odf3/Gapdhs/Lyzl6/Ropn1/Lyzl4/Actl7a/Txndc8/Adcy10/Cabs1/Oaz3/Sun5/Fscb/Tppp2/Saxo1/Spaca9/Txndc2/Akap4/Catsper4/Rsph1/Tekt4/Fsip1/Tekt2/Spa17/Hk1/Tekt5/Enkur/Slc9a3r1/Dnali1/Mlf1/Glipr1l1/Prkar1a/Catsper3/Efcab9/Akap3/Ift81/Efcab2/Spag4/Fsip2/Ccdc103/Iqub/Dnajb13/Aldoart1/Rabl2/Dync2li1/Rpgr/Iqca/Ift88/Mak/Akap14/Pmfbp1/Ace	51
CC	GO:0036126	sperm flagellum	38/879	141/23177	4.07392e-22	1.14477e-19	1.05493e-19	Odf3/Gapdhs/Lyzl6/Ropn1/Lyzl4/Txndc8/Oaz3/Sun5/Fscb/Tppp2/Saxo1/Spaca9/Txndc2/Akap4/Catsper4/Rsph1/Tekt4/Spa17/Hk1/Tekt5/Enkur/Slc9a3r1/Dnali1/Glipr1l1/Prkar1a/Efcab9/Akap3/Ift81/Efcab2/Fsip2/Dnajb13/Aldoart1/Rabl2/Rpgr/Ift88/Akap14/Pmfbp1/Ace	38
CC	GO:0097729	9+2 motile cilium	38/879	155/23177	1.54641e-20	2.89693e-18	2.66958e-18	Odf3/Gapdhs/Lyzl6/Ropn1/Lyzl4/Txndc8/Oaz3/Sun5/Fscb/Tppp2/Saxo1/Spaca9/Txndc2/Akap4/Catsper4/Rsph1/Tekt4/Spa17/Hk1/Tekt5/Enkur/Slc9a3r1/Dnali1/Glipr1l1/Prkar1a/Efcab9/Akap3/Ift81/Efcab2/Fsip2/Dnajb13/Aldoart1/Rabl2/Rpgr/Ift88/Akap14/Pmfbp1/Ace	38
CC	GO:0001669	acrosomal vesicle	35/879	136/23177	9.25125e-20	1.2998e-17	1.19779e-17	Eqtn/Tbc1d21/Spata31/Iqcf1/Capza3/Prkg1/Iqcf3/Lyzl6/Spaca7/Lyzl4/Tsks/Txndc8/Tmem190/Atp6v1e2/Tssk2/Prss55/Spaca9/Pla2g10/Spaca6/Catsper4/Cylc1/Hyal5/Spam1/Enkur/Tex101/Glipr1l1/Slc2a3/Catsper3/Akap3/Izumo1/Zp3r/Iqub/Slxl1/Itga1/Ift88	35
CC	GO:0097228	sperm principal piece	14/879	34/23177	7.89616e-12	8.87528e-10	8.17876e-10	Gapdhs/Ropn1/Fscb/Akap4/Catsper4/Tekt4/Spa17/Hk1/Enkur/Efcab9/Akap3/Ift81/Efcab2/Fsip2	14
CC	GO:0036064	ciliary basal body	29/879	177/23177	2.89653e-11	2.71308e-09	2.50016e-09	Fam166a/Saxo1/Spaca9/1700012B09Rik/Kifap3/1700001L19Rik/Mlf1/Topors/Pifo/Ssna1/Traf3ip1/Ift81/B9d1/Ccdc96/Fam183b/Psmb4/Ift57/Cenpf/Cep19/Dync2li1/Ttll9/Rpgr/Mapre1/Odf2l/Ift88/Cep41/Ttll7/Cfap157/Ppp1r32	29
CC	GO:0030141	secretory granule	41/879	404/23177	1.18337e-08	8.40885e-07	7.74893e-07	Eqtn/Tbc1d21/Spata31/Iqcf1/Capza3/Prkg1/Iqcf3/Lyzl6/Spaca7/Lyzl4/Tsks/Txndc8/Tmem190/Anxa3/Atp6v1e2/Tssk2/Prss55/Spaca9/Pla2g10/Spaca6/Catsper4/Cylc1/Hyal5/Tmed2/Spam1/Scamp1/Enkur/Cdc42/Tex101/Glipr1l1/Slc2a3/Catsper3/Vamp3/Akap3/Izumo1/Zp3r/Iqub/Slxl1/Itga1/Ift88/Chgb	41
CC	GO:0097224	sperm connecting piece	7/879	10/23177	1.19699e-08	8.40885e-07	7.74893e-07	Sun5/Akap4/Glipr1l1/Prkar1a/Fsip2/Dnajb13/Pmfbp1	7
CC	GO:0035686	sperm fibrous sheath	7/879	15/23177	5.43168e-07	3.39179e-05	3.1256e-05	Gapdhs/Fscb/Akap4/Spa17/Akap3/Aldoart1/Akap14	7
CC	GO:0035869	ciliary transition zone	14/879	74/23177	6.30716e-07	3.54462e-05	3.26644e-05	Kifap3/Tmem17/Topors/Kctd10/Tmem107/Traf3ip1/Unc119b/B9d1/Ift57/Tbcc/Dync2li1/Rpgr/Ift88/Mak	14
CC	GO:0032838	plasma membrane bounded cell projection cytoplasm	21/879	177/23177	3.88531e-06	0.000198504	0.000182926	Ccin/Ccdc63/Saxo1/Map2/Kifap3/Rangap1/Dnah3/Zc3h14/Dnali1/Prkar1a/Akr1b3/Traf3ip1/Ccdc96/Ift57/Dnajb13/Cenpf/Dync2li1/Ift88/Mak/Akap14/Casc1	21
CC	GO:0097225	sperm midpiece	9/879	35/23177	4.52353e-06	0.000211852	0.000195226	Lyzl6/Akap4/Tekt4/Slc9a3r1/Akap3/Ift81/Fsip2/Rabl2/Ace	9
CC	GO:0002080	acrosomal membrane	7/879	26/23177	3.85143e-05	0.001665	0.00153433	Eqtn/Tmem190/Tex101/Slc2a3/Izumo1/Zp3r/Ift88	7
CC	GO:0005930	axoneme	16/879	133/23177	4.52886e-05	0.00181801	0.00167534	Ccdc63/Saxo1/Kifap3/Dnah3/Dnali1/Prkar1a/Traf3ip1/Ccdc96/Ift57/Dnajb13/Cenpf/Dync2li1/Ift88/Mak/Akap14/Casc1	16
CC	GO:0097014	ciliary plasm	16/879	135/23177	5.43793e-05	0.00203741	0.00187752	Ccdc63/Saxo1/Kifap3/Dnah3/Dnali1/Prkar1a/Traf3ip1/Ccdc96/Ift57/Dnajb13/Cenpf/Dync2li1/Ift88/Mak/Akap14/Casc1	16
CC	GO:0099568	cytoplasmic region	22/879	229/23177	6.51913e-05	0.00228984	0.00211014	Ccin/Ccdc63/Saxo1/Map2/Kifap3/Rangap1/Dnah3/Zc3h14/Dnali1/Prkar1a/Akr1b3/Myl12a/Traf3ip1/Ccdc96/Ift57/Dnajb13/Cenpf/Dync2li1/Ift88/Mak/Akap14/Casc1	22
CC	GO:0030990	intraciliary transport particle	7/879	29/23177	8.27402e-05	0.00273529	0.00252063	Traf3ip1/Ift81/Ift57/Rabl2/Dync2li1/Ttc21a/Ift88	7
CC	GO:0005869	dynactin complex	5/879	17/23177	0.000327988	0.0102405	0.00943684	Actl7a/Actg2/Actl10/Actl9/Actl7b	5
CC	GO:0097546	ciliary base	7/879	36/23177	0.000351197	0.010388	0.00957279	Spaca9/1700012B09Rik/Dnali1/Mlf1/Traf3ip1/Fam183b/Ift88	7
CC	GO:0005875	microtubule associated complex	15/879	154/23177	0.000785803	0.0220811	0.0203481	Actl7a/Actg2/Kif2b/BC048507/Actl10/Map2/Actl9/Kifap3/Dnah3/Dnali1/Dnal4/Actl7b/Dync2li1/Casc1/Kif27	15
CC	GO:0016607	nuclear speck	25/879	331/23177	0.000904685	0.0242111	0.022311	Cdyl/Hdac5/Srpk2/Habp4/Cir1/Mef2c/Zc3h14/Topors/Chd5/Zfp830/Malat1/Sde2/Thoc7/Son/Bcas2/Prpf4b/Srsf5/Sap18/Dusp11/Dazap2/Cdk12/Nsrp1/Srsf2/Apex1/Luc7l2	25
CC	GO:0030992	intraciliary transport particle B	5/879	21/23177	0.000950778	0.0242881	0.022382	Traf3ip1/Ift81/Ift57/Rabl2/Ift88	5
CC	GO:0005874	microtubule	29/879	420/23177	0.00150072	0.0355141	0.0327269	Clip1/Kif2b/Tppp2/Saxo1/Map2/Spaca9/Tubb6/Serp1/Arhgef2/Kifap3/Tekt2/Gsk3b/Reep1/Rassf1/Dnah3/1700029J07Rik/Map6/Stmn1/Dnal4/Spag4/Dnm2/Rab11a/Dync2li1/Ttll9/Mapre1/Cspp1/Gas2l1/Ttll7/Kif27	29
CC	GO:0036038	MKS complex	4/879	14/23177	0.00151661	0.0355141	0.0327269	Tmem17/Kctd10/Tmem107/B9d1	4
CC	GO:0032391	photoreceptor connecting cilium	7/879	48/23177	0.00208911	0.0469631	0.0432775	Kifap3/Topors/Ift57/Tbcc/Rpgr/Ift88/Mak	7
CC	GO:0019866	organelle inner membrane	32/879	492/23177	0.00228953	0.049489	0.0456051	Sqor/Akap1/Cabs1/Sun5/AA467197/Chchd3/Tmx4/Dnajc19/Uqcc1/Arl6ip6/Slc25a3/Gpd2/Crls1/Ndufc2/Ndufaf3/Dnajc15/Rps3/Ndufa13/Timm8a1/Cox8a/Uqcr11/Immp1l/Ndufa3/Atp5k/Sod2/Coq4/Ptpn1/Mdh2/Mtx1/Slc25a33/Ghitm/Coq5	32
CC	GO:0000502	proteasome complex	8/879	64/23177	0.0028038	0.0582525	0.0536809	Psmd9/Sem1/Psmb4/Psmd12/Txnl1/Psmf1/Psmd10/Psmb2	8
CC	GO:0005819	spindle	23/879	322/23177	0.00290226	0.0582525	0.0536809	Kif2b/Ctdp1/Ankrd53/Rsph1/Kifap3/Rangap1/App/Shcbp1l/Topors/Rps3/Nudcd2/Taf1d/Cenpf/Rab11a/Mzt1/Pin4/Cep19/Mapre1/Bora/Cspp1/Mak/Cep44/Ckap2l	23
CC	GO:1905368	peptidase complex	10/879	95/23177	0.0032219	0.0624383	0.0575382	Sgf29/Psmd9/Sem1/Psmb4/Sec11c/Psmd12/Txnl1/Psmf1/Psmd10/Psmb2	10
CC	GO:0005743	mitochondrial inner membrane	29/879	448/23177	0.00382908	0.0717314	0.066102	Sqor/Akap1/Cabs1/AA467197/Chchd3/Dnajc19/Uqcc1/Slc25a3/Gpd2/Crls1/Ndufc2/Ndufaf3/Dnajc15/Rps3/Ndufa13/Timm8a1/Cox8a/Uqcr11/Immp1l/Ndufa3/Atp5k/Sod2/Coq4/Ptpn1/Mdh2/Mtx1/Slc25a33/Ghitm/Coq5	29
CC	GO:1905369	endopeptidase complex	8/879	70/23177	0.00490496	0.0889222	0.0819437	Psmd9/Sem1/Psmb4/Psmd12/Txnl1/Psmf1/Psmd10/Psmb2	8
CC	GO:0005778	peroxisomal membrane	6/879	44/23177	0.0060354	0.102785	0.0947183	Pex5l/Acsl1/Pex11a/Hmgcr/Rab8b/Pnpla8	6
CC	GO:0031903	microbody membrane	6/879	44/23177	0.0060354	0.102785	0.0947183	Pex5l/Acsl1/Pex11a/Hmgcr/Rab8b/Pnpla8	6
CC	GO:0030667	secretory granule membrane	9/879	90/23177	0.00709521	0.11728	0.108076	Eqtn/Tmem190/Tmed2/Scamp1/Tex101/Slc2a3/Izumo1/Zp3r/Ift88	9
CC	GO:0044391	ribosomal subunit	15/879	198/23177	0.00870949	0.135971	0.1253	Rps27a/Mrps36/Malsu1/Rpl14/Rack1/Rpl10a/Rps15/Rps5/Mrps28/Rps3/Rpl9/Zcchc17/Rpl4/Rpl22/Mrpl47	15
CC	GO:0001891	phagocytic cup	4/879	22/23177	0.00870991	0.135971	0.1253	Aif1/Rack1/Dnm2/Rab11fip2	4
CC	GO:0097542	ciliary tip	3/879	12/23177	0.00925254	0.140539	0.129509	Traf3ip1/Ift88/Mak	3
CC	GO:0022626	cytosolic ribosome	10/879	112/23177	0.0101949	0.14377	0.132487	Rps27a/Rpl14/Rpl10a/Rps15/Rps5/Rps3/Rpl9/Zcchc17/Rpl4/Rpl22	10
CC	GO:0001673	male germ cell nucleus	4/879	23/23177	0.0102327	0.14377	0.132487	Tnp1/Tnp2/Actl7a/Rec8	4
CC	GO:0005838	proteasome regulatory particle	4/879	23/23177	0.0102327	0.14377	0.132487	Psmd9/Sem1/Psmd12/Psmd10	4
CC	GO:0005790	smooth endoplasmic reticulum	5/879	36/23177	0.0110282	0.151167	0.139304	Map2/Prdx4/Jph4/Erp29/Mapk8ip3	5
CC	GO:0016235	aggresome	5/879	37/23177	0.0123628	0.165426	0.152444	Prkcq/Rangap1/Tdp2/Cabin1/Xrn2	5
CC	GO:0022624	proteasome accessory complex	4/879	25/23177	0.0137709	0.179982	0.165857	Psmd9/Sem1/Psmd12/Psmd10	4
CC	GO:0000803	sex chromosome	5/879	40/23177	0.0170115	0.215857	0.198917	Usp7/Phc1/Suz12/1700013H16Rik/Ube2a	5
CC	GO:0030134	COPII-coated ER to Golgi transport vesicle	6/879	55/23177	0.0174815	0.215857	0.198917	Sar1a/Tmed2/App/Ergic1/Pdcd6/Gosr2	6
CC	GO:0005741	mitochondrial outer membrane	13/879	177/23177	0.017668	0.215857	0.198917	Smcp/Spata19/Akap1/Tomm20/Acsl1/Pgrmc1/Hk1/1700034I23Rik/Mcl1/Pld6/Slc25a46/Mul1/Mtx1	13
MF	GO:0060090	molecular adaptor activity	30/867	337/22682	1.72487e-05	0.01143	0.011411	Cdyl/Akap1/Spsb1/Arrdc5/Pdzk1/Sun5/Itsn2/Ice1/Grip1/Ank2/Chchd3/Bet1/Spsb2/Rack1/Slc9a3r1/Vhl/Pdcd6/Psmg2/Abi2/Vamp3/Itsn1/Spag4/Mapk8ip1/Mapk8ip3/Spag9/Homer1/Pold3/Gphn/Gosr2/Gas2l1	30
MF	GO:0051018	protein kinase A binding	10/867	55/22682	3.87802e-05	0.01143	0.011411	Akap1/1700019D03Rik/Akap4/Gsk3b/Akap10/Prkar1a/Rps3/Akap3/Akap14/Acbd3	10
MF	GO:0030674	protein-macromolecule adaptor activity	23/867	239/22682	4.91259e-05	0.01143	0.011411	Cdyl/Spsb1/Arrdc5/Pdzk1/Sun5/Ice1/Grip1/Ank2/Bet1/Spsb2/Rack1/Slc9a3r1/Vhl/Pdcd6/Abi2/Vamp3/Spag4/Mapk8ip1/Mapk8ip3/Spag9/Pold3/Gosr2/Gas2l1	23
MF	GO:1990756	ubiquitin ligase-substrate adaptor activity	5/867	14/22682	0.000121053	0.0211238	0.0210887	Spsb1/Arrdc5/Spsb2/Vhl/Pdcd6	5
MF	GO:0015631	tubulin binding	29/867	373/22682	0.000257664	0.0359699	0.0359102	Clip1/Akap1/Kif2b/Tppp2/Saxo1/Map2/Arhgef2/Ccser2/1110017D15Rik/Reep1/Pifo/Rps3/Map6/Stmn1/Traf3ip1/Ift81/Dnm2/Gnas/Phf6/Rab11a/Tbcc/Ttll9/Mapre1/Gas2l1/Ttll7/Cep44/Casc1/Cfap157/Kif27	29
MF	GO:0043495	protein-membrane adaptor activity	5/867	21/22682	0.000984716	0.114555	0.114365	Pdzk1/Sun5/Slc9a3r1/Pdcd6/Spag4	5

## Sheet: Spermatid
Ontology	ID	Description	GeneRatio	BgRatio	p value	p.adjust	q value	gene ID	Count
BP	GO:0007018	microtubule-based movement	52/879	394/23355	3.37966e-15	9.58989e-12	9.26029e-12	Tnp2/Ropn1/Pldi/Gapdhs/Smcp/Map6/App/Cdc42/Iqcf1/Kif2b/Ccdc63/Slc9a3r1/Tekt4/Traf3ip1/Enkur/Tekt2/Kifap3/Adcy10/Dnali1/Efcab9/Celf3/Rabl2/Catsper4/Tppp2/Akap4/Txndc2/Tex101/Prss55/Actr2/Ing2/Rpgr/Lrrc6/Ift88/Ccdc103/Dnah8/Kif27/Ift81/Map2/Tekt5/Pura/Ssna1/Cfap53/Ttc21a/Stk36/Mak/Ap3s1/Ift57/Fsip2/Ccnyl1/Cfap157/Ttll9/Dync2li1	52
BP	GO:0003341	cilium movement	35/879	189/23355	4.62163e-15	9.58989e-12	9.26029e-12	Tnp2/Ropn1/Pldi/Gapdhs/Smcp/Iqcf1/Ccdc63/Slc9a3r1/Tekt4/Enkur/Tekt2/Adcy10/Dnali1/Efcab9/Celf3/Rabl2/Catsper4/Tppp2/Akap4/Txndc2/Tex101/Prss55/Ing2/Lrrc6/Ift88/Ccdc103/Kif27/Tekt5/Cfap53/Ttc21a/Stk36/Fsip2/Ccnyl1/Cfap157/Ttll9	35
BP	GO:0060294	cilium movement involved in cell motility	27/879	133/23355	6.29854e-13	8.71298e-10	8.41353e-10	Tnp2/Ropn1/Pldi/Gapdhs/Smcp/Iqcf1/Tekt4/Enkur/Tekt2/Efcab9/Celf3/Rabl2/Catsper4/Tppp2/Akap4/Txndc2/Tex101/Prss55/Ing2/Lrrc6/Ift88/Tekt5/Ttc21a/Fsip2/Ccnyl1/Cfap157/Ttll9	27
BP	GO:0001539	cilium or flagellum-dependent cell motility	27/879	140/23355	2.27965e-12	1.89211e-09	1.82708e-09	Tnp2/Ropn1/Pldi/Gapdhs/Smcp/Iqcf1/Tekt4/Enkur/Tekt2/Efcab9/Celf3/Rabl2/Catsper4/Tppp2/Akap4/Txndc2/Tex101/Prss55/Ing2/Lrrc6/Ift88/Tekt5/Ttc21a/Fsip2/Ccnyl1/Cfap157/Ttll9	27
BP	GO:0060285	cilium-dependent cell motility	27/879	140/23355	2.27965e-12	1.89211e-09	1.82708e-09	Tnp2/Ropn1/Pldi/Gapdhs/Smcp/Iqcf1/Tekt4/Enkur/Tekt2/Efcab9/Celf3/Rabl2/Catsper4/Tppp2/Akap4/Txndc2/Tex101/Prss55/Ing2/Lrrc6/Ift88/Tekt5/Ttc21a/Fsip2/Ccnyl1/Cfap157/Ttll9	27
BP	GO:0030317	flagellated sperm motility	25/879	122/23355	3.62065e-12	2.50429e-09	2.41822e-09	Tnp2/Ropn1/Pldi/Gapdhs/Smcp/Iqcf1/Enkur/Tekt2/Efcab9/Celf3/Rabl2/Catsper4/Tppp2/Akap4/Txndc2/Tex101/Prss55/Ing2/Lrrc6/Ift88/Ttc21a/Fsip2/Ccnyl1/Cfap157/Ttll9	25
BP	GO:0097722	sperm motility	25/879	126/23355	7.693e-12	4.56085e-09	4.4041e-09	Tnp2/Ropn1/Pldi/Gapdhs/Smcp/Iqcf1/Enkur/Tekt2/Efcab9/Celf3/Rabl2/Catsper4/Tppp2/Akap4/Txndc2/Tex101/Prss55/Ing2/Lrrc6/Ift88/Ttc21a/Fsip2/Ccnyl1/Cfap157/Ttll9	25
BP	GO:0044782	cilium organization	43/879	357/23355	1.87622e-11	9.73291e-09	9.3984e-09	Ropn1/Rsph1/Tmem17/Ccdc63/Slc9a3r1/Tekt4/Unc119b/Traf3ip1/Tekt2/Kifap3/Tmem107/Mapre1/Rabl2/Akap4/BC048507/Actr2/Cfap126/Rpgr/Saxo1/Lrrc6/Dnaaf3/Ift88/Ccdc103/Dnah8/Dnm2/Kif27/Dnajb13/Pifo/B9d1/Ift81/Tekt5/Ssna1/Cfap53/Ttc21a/Stk36/Mak/Ccdc96/Cep19/Cep83/Ift57/Fsip2/Cfap157/Dync2li1	43
BP	GO:0007286	spermatid development	32/879	232/23355	2.33239e-10	1.07549e-07	1.03853e-07	Tnp1/Tnp2/Prm1/Prm2/Ropn1/Galntl5/Capza3/Iqcf1/Rsph1/Pdilt/Eqtn/Ccdc63/Tssk2/Cdyl/H2al2a/Sun5/Efcab9/Catsper4/1700013H16Rik/Piwil1/Ing2/Tssk6/Hmgb2/Ift88/Sox30/Rec8/Osbp2/Ttc21a/Slxl1/Fsip2/Tssk1/Cfap157	32
BP	GO:0048515	spermatid differentiation	32/879	241/23355	6.2336e-10	2.58694e-07	2.49803e-07	Tnp1/Tnp2/Prm1/Prm2/Ropn1/Galntl5/Capza3/Iqcf1/Rsph1/Pdilt/Eqtn/Ccdc63/Tssk2/Cdyl/H2al2a/Sun5/Efcab9/Catsper4/1700013H16Rik/Piwil1/Ing2/Tssk6/Hmgb2/Ift88/Sox30/Rec8/Osbp2/Ttc21a/Slxl1/Fsip2/Tssk1/Cfap157	32
BP	GO:0007338	single fertilization	24/879	155/23355	4.05101e-09	1.52833e-06	1.47581e-06	Tnp2/Spaca7/Lyzl6/Iqcf3/Smcp/Iqcf1/Lyzl4/Eqtn/4930451I11Rik/Pmis2/Cast/Glipr1l3/Plb1/Spata46/Hyal5/Plcz1/Rabl2/Tex101/Prss55/Spam1/Zp3r/Acr/Glipr1l1/Slxl1	24
BP	GO:0060271	cilium assembly	36/879	324/23355	7.33835e-09	2.53785e-06	2.45062e-06	Rsph1/Tmem17/Ccdc63/Tekt4/Unc119b/Traf3ip1/Tekt2/Tmem107/Mapre1/Rabl2/Akap4/BC048507/Actr2/Rpgr/Saxo1/Lrrc6/Dnaaf3/Ift88/Ccdc103/Dnah8/Dnm2/Kif27/Dnajb13/B9d1/Ift81/Tekt5/Cfap53/Stk36/Mak/Ccdc96/Cep19/Cep83/Ift57/Fsip2/Cfap157/Dync2li1	36
BP	GO:0001578	microtubule bundle formation	18/879	112/23355	1.96322e-07	6.04395e-05	5.83623e-05	Rsph1/Ccdc63/Chp1/Clip1/Tekt2/Mapre1/Ccser2/Tppp2/Lrrc6/Dnaaf3/Ift88/Ccdc103/Dnah8/Dnajb13/Map2/Fsip2/Gas2l1/Cfap157	18
BP	GO:0009566	fertilization	25/879	203/23355	2.03892e-07	6.04395e-05	5.83623e-05	Tnp2/Spaca7/Lyzl6/Iqcf3/Smcp/Iqcf1/Lyzl4/Eqtn/4930451I11Rik/Pmis2/Cast/Glipr1l3/Plb1/Spata46/Hyal5/Plcz1/Rabl2/Tex101/Prss55/Spam1/Zp3r/Rec8/Acr/Glipr1l1/Slxl1	25
BP	GO:0022412	cellular process involved in reproduction in multicellular organism	42/879	479/23355	3.82869e-07	0.000105927	0.000102286	Tnp1/Tnp2/Prm1/Prm2/Ropn1/Lyzl6/Galntl5/Capza3/Iqcf1/Rsph1/Lyzl4/Pdilt/Eqtn/Shcbp1l/Ccdc63/4930451I11Rik/Tssk2/Dazl/Cdyl/H2al2a/Sun5/Zfp830/Spata46/Hyal5/Prdx4/Efcab9/Catsper4/1700013H16Rik/Piwil1/Ing2/Tssk6/Spam1/Hmgb2/Ift88/Sox30/Rec8/Osbp2/Ttc21a/Slxl1/Fsip2/Tssk1/Cfap157	42
BP	GO:0007281	germ cell development	34/879	364/23355	1.19876e-06	0.000310929	0.000300242	Tnp1/Tnp2/Prm1/Prm2/Ropn1/Galntl5/Capza3/Iqcf1/Rsph1/Pdilt/Eqtn/Ccdc63/Tssk2/Dazl/Cdyl/H2al2a/Sun5/Zfp830/Efcab9/Catsper4/1700013H16Rik/Piwil1/Ing2/Tssk6/Hmgb2/Ift88/Sox30/Rec8/Osbp2/Ttc21a/Slxl1/Fsip2/Tssk1/Cfap157	34
BP	GO:0031503	protein-containing complex localization	27/879	257/23355	1.64006e-06	0.000400368	0.000386607	1700009N14Rik/Nptx2/Rap1a/Mzt1/Sem1/Traf3ip1/Tnfaip2/1700017N19Rik/Rps15/Thoc7/Nup160/Rpgr/Dbn1/Ift88/Rab11a/Dnm2/Atad1/Ift81/Pura/Ssna1/Ttc21a/Mak/Akap8l/Gsk3b/Ift57/Exoc3/Dync2li1	27
BP	GO:0007342	fusion of sperm to egg plasma membrane involved in single fertilization	7/879	20/23355	5.26824e-06	0.00121462	0.00117288	Lyzl6/Lyzl4/Eqtn/4930451I11Rik/Spata46/Hyal5/Spam1	7
BP	GO:0007339	binding of sperm to zona pellucida	10/879	49/23355	1.17312e-05	0.00256235	0.00247428	Tnp2/Smcp/Pmis2/Glipr1l3/Tex101/Prss55/Zp3r/Acr/Glipr1l1/Slxl1	10
BP	GO:0045026	plasma membrane fusion	7/879	23/23355	1.50913e-05	0.00313145	0.00302382	Lyzl6/Lyzl4/Eqtn/4930451I11Rik/Spata46/Hyal5/Spam1	7
BP	GO:0032271	regulation of protein polymerization	23/879	228/23355	1.84023e-05	0.00363664	0.00351165	Capza3/Abi2/Cdc42ep3/Tmsb4x/Pfn3/Arpc5/Clip1/Sptbn1/Rangrf/Stmn1/Mapre1/Tmod2/Cotl1/Tppp2/Actr2/Rps3/Mtpn/Dbn1/Capza2/Mphosph8/Ankrd53/Map2/Arl2	23
BP	GO:0006997	nucleus organization	16/879	126/23355	2.10645e-05	0.00397353	0.00383696	Tnp1/Tnp2/Prm1/Prm2/H2al2a/Sun5/Srpk2/Tor1aip1/Celf3/Habp4/Piwil1/Usp50/Tssk6/Hmgb2/Ift88/Akap8l	16
BP	GO:0099111	microtubule-based transport	21/879	201/23355	2.48773e-05	0.00448874	0.00433446	Map6/App/Cdc42/Slc9a3r1/Traf3ip1/Adcy10/Rpgr/Lrrc6/Ift88/Ccdc103/Kif27/Ift81/Map2/Pura/Ssna1/Ttc21a/Stk36/Mak/Ap3s1/Ift57/Dync2li1	21
BP	GO:0007289	spermatid nucleus differentiation	7/879	26/23355	3.66843e-05	0.00634333	0.00612532	Tnp1/Tnp2/H2al2a/Piwil1/Tssk6/Hmgb2/Ift88	7
BP	GO:0035036	sperm-egg recognition	10/879	56/23355	4.00628e-05	0.00665043	0.00642186	Tnp2/Smcp/Pmis2/Glipr1l3/Tex101/Prss55/Zp3r/Acr/Glipr1l1/Slxl1	10
BP	GO:0042073	intraciliary transport	9/879	47/23355	5.4733e-05	0.00869834	0.00839939	Traf3ip1/Rpgr/Ift88/Ift81/Ssna1/Ttc21a/Mak/Ift57/Dync2li1	9
BP	GO:0051258	protein polymerization	26/879	295/23355	5.65916e-05	0.00869834	0.00839939	Capza3/Aif1/Abi2/Cdc42ep3/Mzt1/Tmsb4x/Pfn3/Arpc5/Clip1/Sptbn1/Rangrf/Stmn1/Mapre1/Tmod2/Cotl1/Tppp2/Actr2/Rps3/Mtpn/Dbn1/Capza2/Mphosph8/Ankrd53/Dnm2/Map2/Arl2	26
BP	GO:0035092	sperm chromatin condensation	5/879	14/23355	0.000112548	0.0166812	0.0161079	Tnp1/Tnp2/H2al2a/Piwil1/Tssk6	5
BP	GO:0098840	protein transport along microtubule	10/879	65/23355	0.000148435	0.0205335	0.0198277	Traf3ip1/Rpgr/Ift88/Ift81/Pura/Ssna1/Ttc21a/Mak/Ift57/Dync2li1	10
BP	GO:0099118	microtubule-based protein transport	10/879	65/23355	0.000148435	0.0205335	0.0198277	Traf3ip1/Rpgr/Ift88/Ift81/Pura/Ssna1/Ttc21a/Mak/Ift57/Dync2li1	10
BP	GO:0035082	axoneme assembly	11/879	79/23355	0.000176019	0.0235639	0.022754	Rsph1/Ccdc63/Tekt2/Lrrc6/Dnaaf3/Ift88/Ccdc103/Dnah8/Dnajb13/Fsip2/Cfap157	11
BP	GO:0048193	Golgi vesicle transport	23/879	269/23355	0.000231728	0.0300523	0.0290194	Tmed2/Trappc11/Sar1a/Ergic1/Ccdc91/Rab8b/Vamp3/Gosr2/Sptbn1/Rangrf/Gcc2/Ccdc93/Gabarapl2/Pdcd6/Erp29/Rack1/Rab31/Dnm2/Bet1/Ap4m1/Commd1/Trappc2l/Cep19	23
BP	GO:0043254	regulation of protein-containing complex assembly	32/879	441/23355	0.000332861	0.0413737	0.0399517	Capza3/Ctnnbip1/Sar1a/Abi2/Cdc42ep3/Rap1b/Tmsb4x/Pfn3/Arpc5/Traf3ip1/Clip1/Sptbn1/Rangrf/Stmn1/Mapre1/Tmod2/Cotl1/Tppp2/Dnajc15/Actr2/Rps3/Usp50/Mtpn/Rack1/Dbn1/Dut/Capza2/Mphosph8/Ankrd53/Map2/Arl2/Gsk3b	32
BP	GO:0007341	penetration of zona pellucida	4/879	10/23355	0.000348935	0.0413737	0.0399517	Tnp2/Smcp/Hyal5/Acr	4
BP	GO:0035093	spermatogenesis, exchange of chromosomal proteins	4/879	10/23355	0.000348935	0.0413737	0.0399517	Tnp1/Tnp2/H2al2a/Piwil1	4
BP	GO:0009988	cell-cell recognition	10/879	75/23355	0.00049021	0.0565103	0.0545681	Tnp2/Smcp/Pmis2/Glipr1l3/Tex101/Prss55/Zp3r/Acr/Glipr1l1/Slxl1	10
BP	GO:0061025	membrane fusion	15/879	154/23355	0.000727412	0.0798594	0.0771147	Lyzl6/Lyzl4/Eqtn/Vps39/4930451I11Rik/Rab8b/Chp1/Vamp3/Gosr2/Spata46/Hyal5/Spam1/Dnm2/Sox30/Bet1	15
BP	GO:0046785	microtubule polymerization	10/879	79/23355	0.000744512	0.0798594	0.0771147	Mzt1/Clip1/Rangrf/Stmn1/Mapre1/Tppp2/Rps3/Ankrd53/Map2/Arl2	10
BP	GO:0035303	regulation of dephosphorylation	16/879	171/23355	0.000762285	0.0798594	0.0771147	Itga2/Uri1/Mef2c/Tsks/Sh3rf2/Ppia/Camta1/Tmem225/Chp1/Itga1/Oaz3/Akap1/Arpp19/Ppp6r2/Ywhab/Igbp1b	16
BP	GO:0031113	regulation of microtubule polymerization	8/879	53/23355	0.000769729	0.0798594	0.0771147	Clip1/Rangrf/Stmn1/Mapre1/Rps3/Ankrd53/Map2/Arl2	8
BP	GO:1903320	regulation of protein modification by small protein conjugation or removal	20/879	240/23355	0.000796472	0.0806185	0.0778477	Sh3rf2/Ppia/Chp1/Dcun1d4/Bag5/Tspyl5/Trim44/Rassf1/Pdcd6/Rps3/Fscb/Psmd10/Siah2/Ndfip1/Mul1/Dcun1d1/Commd1/Sumo2/Otub2/Pttg1ip	20
BP	GO:0006611	protein export from nucleus	13/879	125/23355	0.00087592	0.0865493	0.0835747	1700009N14Rik/Desi1/Chp1/Sem1/1700017N19Rik/Rps15/Nxt1/Thoc7/Nup160/Camk4/Rangap1/Akap8l/Gsk3b	13
BP	GO:0070286	axonemal dynein complex assembly	6/879	32/23355	0.00109432	0.10132	0.0978375	Ccdc63/Tekt2/Lrrc6/Dnaaf3/Ccdc103/Dnah8	6
BP	GO:0070536	protein K63-linked deubiquitination	6/879	32/23355	0.00109432	0.10132	0.0978375	Stambpl1/Usp7/Usp50/Usp16/Otub2/Atxn3	6
BP	GO:0032272	negative regulation of protein polymerization	10/879	83/23355	0.00109865	0.10132	0.0978375	Capza3/Tmsb4x/Sptbn1/Stmn1/Mapre1/Tmod2/Mtpn/Capza2/Mphosph8/Map2	10
BP	GO:1902903	regulation of supramolecular fiber organization	27/879	380/23355	0.00127955	0.113565	0.109662	App/Capza3/Mef2c/Dstn/Abi2/Cdc42ep3/Tmsb4x/Pfn3/Arpc5/Clip1/Sptbn1/Rangrf/Stmn1/Mapre1/Tmod2/Cotl1/Actr2/Rps3/Mtpn/Dbn1/Capza2/Mphosph8/Ankrd53/Map2/Prkcq/Arl2/Gas2l1	27
BP	GO:0016311	dephosphorylation	27/879	381/23355	0.00132931	0.113565	0.109662	Itga2/Uri1/Mef2c/Tsks/Sh3rf2/Ppia/Camta1/Tmem225/Chp1/Itga1/Ctdp1/Oaz3/Dusp11/Akap1/Pp2d1/Dusp3/Ppm1j/Ppp3ca/Ppm1d/Dusp13/Phpt1/Arpp19/Ppp6r2/Ptpn1/Ywhab/Igbp1b/Ptpn2	27
BP	GO:0010611	regulation of cardiac muscle hypertrophy	9/879	71/23355	0.00133902	0.113565	0.109662	Mef2c/Trip10/Mef2a/Errfi1/Ctdp1/Akap1/Mtpn/Ppp3ca/Gsk3b	9
BP	GO:0031333	negative regulation of protein-containing complex assembly	14/879	147/23355	0.00134089	0.113565	0.109662	Capza3/Ctnnbip1/Tmsb4x/Traf3ip1/Sptbn1/Stmn1/Mapre1/Tmod2/Dnajc15/Mtpn/Capza2/Mphosph8/Map2/Gsk3b	14
BP	GO:0009123	nucleoside monophosphate metabolic process	8/879	58/23355	0.00141147	0.117152	0.113126	Adssl1/Umps/Ubp1/Impdh2/Dut/Uck2/Ak1/Nt5c1b	8
BP	GO:0010970	transport along microtubule	15/879	165/23355	0.00146986	0.117665	0.113621	Map6/App/Cdc42/Traf3ip1/Rpgr/Ift88/Ift81/Map2/Pura/Ssna1/Ttc21a/Mak/Ap3s1/Ift57/Dync2li1	15
BP	GO:0043248	proteasome assembly	4/879	14/23355	0.00147436	0.117665	0.113621	Sem1/Psmd9/Psmd10/Psmg2	4
BP	GO:0006397	mRNA processing	31/879	466/23355	0.00167899	0.130931	0.126431	App/Ccnt1/Lsm10/Srpk2/Cir1/Zranb2/Zfp830/Celf3/Zc3h14/Habp4/Xrn2/Zfp326/Rbm11/Ppwd1/Thoc7/Prpf4b/Malat1/Lsm4/Prpf38b/Srsf2/Snrnp27/Nelfe/Akap8l/Ncbp2/Prpf6/Ddx41/Lmntd2/Srek1ip1/Nsrp1/Puf60/Son	31
BP	GO:0003300	cardiac muscle hypertrophy	11/879	103/23355	0.00172017	0.130931	0.126431	Mef2c/Prkg1/Trip10/Mef2a/Errfi1/Ctdp1/Akap1/Mtpn/Ppp3ca/Gsk3b/Ezh2	11
BP	GO:0030042	actin filament depolymerization	8/879	60/23355	0.00176399	0.130931	0.126431	Capza3/Dstn/Mical3/Sptbn1/Tmod2/Mtpn/Capza2/Mphosph8	8
BP	GO:0006605	protein targeting	21/879	275/23355	0.00179408	0.130931	0.126431	Timm8a1/Tomm20/Rabgef1/Srpr/Rab8b/Ssr3/Gosr2/Pex5l/Gcc2/Dnajc15/Zdhhc19/Ndufa13/Immp1l/Pdzk1/Ncoa4/Zdhhc25/Dnajc19/Zfand6/Ap4m1/Ywhab/Mipep	21
BP	GO:0014743	regulation of muscle hypertrophy	9/879	74/23355	0.00179833	0.130931	0.126431	Mef2c/Trip10/Mef2a/Errfi1/Ctdp1/Akap1/Mtpn/Ppp3ca/Gsk3b	9
BP	GO:0006470	protein dephosphorylation	19/879	239/23355	0.00184048	0.131689	0.127163	Ppia/Camta1/Itga1/Ctdp1/Oaz3/Dusp11/Akap1/Pp2d1/Dusp3/Ppm1j/Ppp3ca/Ppm1d/Dusp13/Phpt1/Arpp19/Ppp6r2/Ptpn1/Ywhab/Ptpn2	19
BP	GO:0070507	regulation of microtubule cytoskeleton organization	14/879	153/23355	0.00196047	0.136369	0.131682	Map6/Traf3ip1/Clip1/Rangrf/Stmn1/Mapre1/Rassf1/Rps3/Ankrd53/Map2/Dixdc1/Arl2/Gsk3b/Gas2l1	14
BP	GO:1903311	regulation of mRNA metabolic process	20/879	259/23355	0.00199945	0.136369	0.131682	Samd4/Ccnt1/Dazl/Srpk2/Celf3/Zc3h14/Rbm11/Fus/Taf15/Mex3d/Rc3h1/Malat1/Srsf2/Nelfe/Ncbp2/Apex1/Lmntd2/Nsrp1/Puf60/Son	20
BP	GO:0031396	regulation of protein ubiquitination	17/879	205/23355	0.00200563	0.136369	0.131682	Sh3rf2/Ppia/Chp1/Dcun1d4/Bag5/Tspyl5/Trim44/Rassf1/Pdcd6/Rps3/Psmd10/Siah2/Ndfip1/Dcun1d1/Commd1/Otub2/Pttg1ip	17
BP	GO:0008380	RNA splicing	27/879	393/23355	0.00206977	0.136369	0.131682	Lsm10/Srpk2/Cir1/Zranb2/Zfp830/Celf3/Habp4/Zfp326/Rbm11/Ppwd1/Thoc7/Fus/Taf15/Prpf4b/Malat1/Lsm4/Prpf38b/Srsf2/Snrnp27/Ncbp2/Prpf6/Ddx41/Lmntd2/Srek1ip1/Nsrp1/Puf60/Son	27
BP	GO:0003351	epithelial cilium movement involved in extracellular fluid movement	6/879	36/23355	0.00207018	0.136369	0.131682	Slc9a3r1/Adcy10/Lrrc6/Ccdc103/Kif27/Stk36	6
BP	GO:0046426	negative regulation of receptor signaling pathway via JAK-STAT	5/879	25/23355	0.00211749	0.137306	0.132587	Traf3ip1/Suz12/Adipor1/Vhl/Ptpn2	5
BP	GO:0031109	microtubule polymerization or depolymerization	12/879	122/23355	0.00219816	0.137915	0.133175	Kif2b/Mzt1/Clip1/Rangrf/Stmn1/Mapre1/Tppp2/Rps3/Ankrd53/Map2/Arl2/Gas2l1	12
BP	GO:0009161	ribonucleoside monophosphate metabolic process	7/879	49/23355	0.00225981	0.137915	0.133175	Adssl1/Umps/Ubp1/Impdh2/Uck2/Ak1/Nt5c1b	7
BP	GO:0010257	NADH dehydrogenase complex assembly	7/879	49/23355	0.00225981	0.137915	0.133175	Ndufaf2/Ndufaf3/Ndufa13/Ndufa3/Ndufb9/Ndufc2/Ndufa11	7
BP	GO:0032981	mitochondrial respiratory chain complex I assembly	7/879	49/23355	0.00225981	0.137915	0.133175	Ndufaf2/Ndufaf3/Ndufa13/Ndufa3/Ndufb9/Ndufc2/Ndufa11	7
BP	GO:0014897	striated muscle hypertrophy	11/879	107/23355	0.00233452	0.14041	0.135584	Mef2c/Prkg1/Trip10/Mef2a/Errfi1/Ctdp1/Akap1/Mtpn/Ppp3ca/Gsk3b/Ezh2	11
BP	GO:0097242	amyloid-beta clearance	6/879	37/23355	0.00239339	0.140732	0.135895	App/Msr1/Rab11a/Lrpap1/Hmgcr/Cyp51	6
BP	GO:0002181	cytoplasmic translation	10/879	92/23355	0.0024077	0.140732	0.135895	Rpl15/Rpl29/Rpl9/Rps28/Rpl10a/Zc3h15/Rpl22/Rpl31/Eif3a/Rwdd1	10
BP	GO:0051261	protein depolymerization	12/879	124/23355	0.0025197	0.144478	0.139512	Capza3/Dstn/Kif2b/Mical3/Sptbn1/Stmn1/Tmod2/Mtpn/Capza2/Mphosph8/Map2/Gas2l1	12
BP	GO:1904893	negative regulation of receptor signaling pathway via STAT	5/879	26/23355	0.00254142	0.144478	0.139512	Traf3ip1/Suz12/Adipor1/Vhl/Ptpn2	5
BP	GO:0014896	muscle hypertrophy	11/879	109/23355	0.00270236	0.151551	0.146342	Mef2c/Prkg1/Trip10/Mef2a/Errfi1/Ctdp1/Akap1/Mtpn/Ppp3ca/Gsk3b/Ezh2	11
BP	GO:0007340	acrosome reaction	6/879	38/23355	0.0027531	0.151985	0.146761	Tnp2/Iqcf3/Iqcf1/Eqtn/Plb1/Acr	6
BP	GO:0051168	nuclear export	13/879	142/23355	0.00278334	0.151985	0.146761	1700009N14Rik/Desi1/Chp1/Sem1/1700017N19Rik/Rps15/Nxt1/Thoc7/Nup160/Camk4/Rangap1/Akap8l/Gsk3b	13
BP	GO:0014912	negative regulation of smooth muscle cell migration	5/879	27/23355	0.00302366	0.160874	0.155345	Aif1/Mef2c/Prkg1/Adipoq/Apex1	5
BP	GO:0034453	microtubule anchoring	5/879	27/23355	0.00302366	0.160874	0.155345	Gcc2/Saxo1/Saxo2/Gsk3b/Cep19	5
BP	GO:0006858	extracellular transport	6/879	39/23355	0.00315181	0.16557	0.159879	Slc9a3r1/Adcy10/Lrrc6/Ccdc103/Kif27/Stk36	6
BP	GO:0045454	cell redox homeostasis	8/879	66/23355	0.00325122	0.168657	0.162861	Tmx4/Pdilt/Txndc8/Tmx1/Prdx4/Txndc2/Apex1/Prdx1	8
BP	GO:0008154	actin polymerization or depolymerization	17/879	215/23355	0.00329313	0.168722	0.162923	Capza3/Aif1/Dstn/Mical3/Abi2/Cdc42ep3/Tmsb4x/Pfn3/Arpc5/Sptbn1/Tmod2/Cotl1/Actr2/Mtpn/Dbn1/Capza2/Mphosph8	17
BP	GO:0050684	regulation of mRNA processing	13/879	145/23355	0.00333752	0.168911	0.163106	Ccnt1/Srpk2/Celf3/Zc3h14/Rbm11/Malat1/Srsf2/Nelfe/Ncbp2/Lmntd2/Nsrp1/Puf60/Son	13
BP	GO:0007005	mitochondrion organization	31/879	489/23355	0.00347516	0.173758	0.167786	Timm8a1/Tomm20/Ndufaf2/Mef2a/Mcl1/Slc25a46/Atg12/Mtfr1/Ndufaf3/Chchd3/Mllt11/Dnajc15/Gabarapl2/Carlr/Ndufa13/Immp1l/1700034I23Rik/Psmd10/Ndufa3/Dnm2/Mul1/Ndufb9/Dnajc19/Ndufc2/Ndufa11/Lyrm7/Gsk3b/Stpg1/Mipep/Fam162a/Higd1a	31
BP	GO:0043502	regulation of muscle adaptation	10/879	98/23355	0.00382587	0.188532	0.182052	Aif1/Mef2c/Trip10/Mef2a/Errfi1/Ctdp1/Akap1/Mtpn/Ppp3ca/Gsk3b	10
BP	GO:0009129	pyrimidine nucleoside monophosphate metabolic process	4/879	18/23355	0.00399778	0.188532	0.182052	Umps/Ubp1/Dut/Uck2	4
BP	GO:0030011	maintenance of cell polarity	4/879	18/23355	0.00399778	0.188532	0.182052	Slc9a3r1/Arpc5/Gsk3b/Lin7c	4
BP	GO:0030575	nuclear body organization	4/879	18/23355	0.00399778	0.188532	0.182052	Srpk2/Celf3/Habp4/Usp50	4
BP	GO:1900221	regulation of amyloid-beta clearance	4/879	18/23355	0.00399778	0.188532	0.182052	App/Lrpap1/Hmgcr/Cyp51	4
BP	GO:0051693	actin filament capping	6/879	41/23355	0.00407629	0.188575	0.182094	Capza3/Sptbn1/Tmod2/Mtpn/Capza2/Mphosph8	6
BP	GO:0006892	post-Golgi vesicle-mediated transport	10/879	99/23355	0.0041159	0.188575	0.182094	Ccdc91/Vamp3/Gosr2/Sptbn1/Ccdc93/Rack1/Rab31/Dnm2/Ap4m1/Commd1	10
BP	GO:0009124	nucleoside monophosphate biosynthetic process	5/879	29/23355	0.00418045	0.188575	0.182094	Adssl1/Umps/Impdh2/Dut/Uck2	5
BP	GO:0031116	positive regulation of microtubule polymerization	5/879	29/23355	0.00418045	0.188575	0.182094	Clip1/Mapre1/Rps3/Ankrd53/Arl2	5
CC	GO:0031514	motile cilium	50/888	223/23177	1.59758e-24	8.83462e-22	7.98791e-22	Ropn1/Lyzl6/Gapdhs/Odf3/Rsph1/Lyzl4/Actl7a/Spaca9/Txndc8/Slc9a3r1/Fsip1/Tekt4/Cabs1/Enkur/Sun5/Tekt2/Oaz3/Adcy10/Dnali1/Efcab9/Rabl2/Catsper4/Tppp2/Akap4/Txndc2/Fscb/Ace/Rpgr/Saxo1/Iqca/Hk1/Ift88/Saxo2/Ccdc103/Dnah8/Dnajb13/Ift81/Akap3/Tekt5/Prkar1a/Glipr1l1/Akap14/Aldoart1/Mak/Fbxl13/Pmfbp1/Ak1/Fsip2/Tssk1/Dync2li1	50
CC	GO:0036126	sperm flagellum	39/888	141/23177	5.85538e-23	1.61901e-20	1.46384e-20	Ropn1/Lyzl6/Gapdhs/Odf3/Rsph1/Lyzl4/Spaca9/Txndc8/Slc9a3r1/Tekt4/Enkur/Sun5/Oaz3/Dnali1/Efcab9/Rabl2/Catsper4/Tppp2/Akap4/Txndc2/Fscb/Ace/Rpgr/Saxo1/Hk1/Ift88/Saxo2/Dnah8/Dnajb13/Ift81/Akap3/Tekt5/Prkar1a/Glipr1l1/Akap14/Aldoart1/Pmfbp1/Ak1/Fsip2	39
CC	GO:0097729	9+2 motile cilium	39/888	155/23177	2.51133e-21	4.62921e-19	4.18555e-19	Ropn1/Lyzl6/Gapdhs/Odf3/Rsph1/Lyzl4/Spaca9/Txndc8/Slc9a3r1/Tekt4/Enkur/Sun5/Oaz3/Dnali1/Efcab9/Rabl2/Catsper4/Tppp2/Akap4/Txndc2/Fscb/Ace/Rpgr/Saxo1/Hk1/Ift88/Saxo2/Dnah8/Dnajb13/Ift81/Akap3/Tekt5/Prkar1a/Glipr1l1/Akap14/Aldoart1/Pmfbp1/Ak1/Fsip2	39
CC	GO:0001669	acrosomal vesicle	32/888	136/23177	8.15764e-17	1.12779e-14	1.0197e-14	Spaca7/Lyzl6/Iqcf3/Tmem190/Capza3/Prkg1/Iqcf1/Atp6v1e2/Lyzl4/Tbc1d21/Eqtn/Tsks/Spaca9/Spata31/Txndc8/Tssk2/Itga1/Enkur/Hyal5/Catsper4/Slc2a3/Tex101/Prss55/Spam1/Ift88/Zp3r/Acr/Akap3/Glipr1l1/Slxl1/Acrv1/Tssk1	32
CC	GO:0097228	sperm principal piece	13/888	34/23177	1.54581e-10	1.70967e-08	1.54581e-08	Ropn1/Gapdhs/Tekt4/Enkur/Efcab9/Catsper4/Akap4/Fscb/Hk1/Dnah8/Ift81/Akap3/Fsip2	13
CC	GO:0036064	ciliary basal body	27/888	177/23177	9.06542e-10	8.35529e-08	7.55452e-08	Spaca9/1700012B09Rik/Tuba3a/1700001L19Rik/Traf3ip1/Fam166a/Kifap3/Mapre1/Cfap126/Rpgr/Saxo1/Fam183b/Psmb4/Ift88/Saxo2/Pifo/B9d1/Ift81/Ssna1/Ccdc96/Cep19/Ift57/Ppp1r32/Ttll7/Cfap157/Ttll9/Dync2li1	27
CC	GO:0097224	sperm connecting piece	7/888	10/23177	1.28442e-08	1.01469e-06	9.17443e-07	Sun5/Akap4/Dnajb13/Prkar1a/Glipr1l1/Pmfbp1/Fsip2	7
CC	GO:0030141	secretory granule	39/888	404/23177	1.33413e-07	9.22218e-06	8.33832e-06	Anxa3/Spaca7/Lyzl6/Iqcf3/Tmem190/Tmed2/Capza3/Cdc42/Prkg1/Iqcf1/Atp6v1e2/Lyzl4/Tbc1d21/Eqtn/Tsks/Spaca9/Spata31/Txndc8/Tssk2/Vamp3/Itga1/Enkur/Hyal5/Catsper4/Slc2a3/Tex101/Prss55/Sypl/Spam1/Scamp1/Ift88/Zp3r/Acr/Akap3/Glipr1l1/Slxl1/Acrv1/Tssk1/Exoc3	39
CC	GO:0097225	sperm midpiece	9/888	35/23177	4.9139e-06	0.000301932	0.000272995	Lyzl6/Slc9a3r1/Tekt4/Rabl2/Akap4/Ace/Ift81/Akap3/Fsip2	9
CC	GO:0035686	sperm fibrous sheath	6/888	15/23177	1.15657e-05	0.000639581	0.000578283	Gapdhs/Akap4/Fscb/Akap3/Akap14/Aldoart1	6
CC	GO:0035869	ciliary transition zone	12/888	74/23177	2.28849e-05	0.00115049	0.00104022	Tmem17/Kctd10/Unc119b/Traf3ip1/Kifap3/Tmem107/Rpgr/Ift88/B9d1/Mak/Ift57/Dync2li1	12
CC	GO:0044391	ribosomal subunit	21/888	198/23177	2.57457e-05	0.00118645	0.00107274	Malsu1/Rps27a/Rps5/Rpl15/Rpl29/Rps15/Rpl14/Rpl9/Zcchc17/Rps28/Mrps36/Rps3/Rpl10a/Mrpl24/Rack1/Mrpl10/Mrps28/Rpl22/Rpl31/Mrpl52/Mrpl47	21
CC	GO:0032838	plasma membrane bounded cell projection cytoplasm	19/888	177/23177	5.21794e-05	0.00221963	0.0020069	Ccdc63/Traf3ip1/Kifap3/Dnali1/Ccin/Zc3h14/Saxo1/Ift88/Saxo2/Dnah8/Dnajb13/Map2/Prkar1a/Akap14/Mak/Rangap1/Ccdc96/Ift57/Dync2li1	19
CC	GO:0030990	intraciliary transport particle	7/888	29/23177	8.82009e-05	0.00348393	0.00315003	Traf3ip1/Rabl2/Ift88/Ift81/Ttc21a/Ift57/Dync2li1	7
CC	GO:0005930	axoneme	15/888	133/23177	0.000180499	0.00627381	0.00567252	Ccdc63/Traf3ip1/Kifap3/Dnali1/Saxo1/Ift88/Saxo2/Dnah8/Dnajb13/Prkar1a/Akap14/Mak/Ccdc96/Ift57/Dync2li1	15
CC	GO:0070469	respirasome	12/888	91/23177	0.000181521	0.00627381	0.00567252	AA467197/Cox8a/Cox4i1/Ndufa13/Ndufa3/Uqcr11/Ndufb9/Cyct/Ndufc2/Ndufa11/Uqcrc2/Higd1a	12
CC	GO:0097014	ciliary plasm	15/888	135/23177	0.000213051	0.00693042	0.0062662	Ccdc63/Traf3ip1/Kifap3/Dnali1/Saxo1/Ift88/Saxo2/Dnah8/Dnajb13/Prkar1a/Akap14/Mak/Ccdc96/Ift57/Dync2li1	15
CC	GO:0005840	ribosome	21/888	231/23177	0.000235603	0.00723824	0.00654452	Malsu1/Rps27a/Rps5/Rpl15/Rpl29/Rps15/Rpl14/Rpl9/Zcchc17/Rps28/Mrps36/Rps3/Rpl10a/Mrpl24/Rack1/Mrpl10/Mrps28/Rpl22/Rpl31/Mrpl52/Mrpl47	21
CC	GO:0098798	mitochondrial protein-containing complex	23/888	266/23177	0.000253759	0.00738573	0.00667787	Tomm20/Malsu1/AA467197/Cox4i1/Atp5e/Chchd3/Dnajc15/Mrps36/Ndufa13/Immp1l/Mrpl24/Atp5k/Ndufa3/Mrpl10/Ndufb9/Dnajc19/Mrps28/Ndufc2/Ndufa11/Mrpl52/Uqcrc2/Mrpl47/Clpx	23
CC	GO:0022626	cytosolic ribosome	13/888	112/23177	0.000359978	0.00976201	0.00882641	Rps27a/Rps5/Rpl15/Rpl29/Rps15/Rpl14/Rpl9/Zcchc17/Rps28/Rps3/Rpl10a/Rpl22/Rpl31	13
CC	GO:0002080	acrosomal membrane	6/888	26/23177	0.000370709	0.00976201	0.00882641	Tmem190/Eqtn/Slc2a3/Tex101/Ift88/Zp3r	6
CC	GO:0098800	inner mitochondrial membrane protein complex	14/888	131/23177	0.000509887	0.0128167	0.0115883	AA467197/Cox4i1/Atp5e/Chchd3/Dnajc15/Ndufa13/Immp1l/Atp5k/Ndufa3/Ndufb9/Dnajc19/Ndufc2/Ndufa11/Uqcrc2	14
CC	GO:0099568	cytoplasmic region	20/888	229/23177	0.000550284	0.0132307	0.0119627	Ccdc63/Myl12a/Traf3ip1/Kifap3/Dnali1/Ccin/Zc3h14/Saxo1/Ift88/Saxo2/Dnah8/Dnajb13/Map2/Prkar1a/Akap14/Mak/Rangap1/Ccdc96/Ift57/Dync2li1	20
CC	GO:0019866	organelle inner membrane	34/888	492/23177	0.000725192	0.0167096	0.0151082	Timm8a1/Tmx4/Sqor/AA467197/Slc25a3/Cox8a/Arl6ip6/Cox4i1/Cabs1/Sun5/Ndufaf3/Atp5e/Chchd3/Coq4/Dnajc15/Mdh2/Ndufa13/Immp1l/Akap1/Rps3/Coq5/Atp5k/Crls1/Ndufa3/Uqcr11/Ndufb9/Dnajc19/Ndufc2/Ndufa11/Coq10b/Uqcrc2/Ptpn1/Clpx/Higd1a	34
CC	GO:0005874	microtubule	30/888	420/23177	0.00086405	0.0191128	0.017281	Map6/Reep1/Trip10/Kif2b/Spaca9/Serp1/Tuba3a/Tuba1a/Clip1/Stmn1/Tekt2/1700029J07Rik/Kifap3/Mapre1/Tppp2/Rassf1/Saxo1/Saxo2/Rab11a/Dnah8/Dnal4/Dnm2/Kif27/Map2/Eif3a/Gsk3b/Gas2l1/Ttll7/Ttll9/Dync2li1	30
CC	GO:0030992	intraciliary transport particle B	5/888	21/23177	0.000995318	0.021095	0.0190733	Traf3ip1/Rabl2/Ift88/Ift81/Ift57	5
CC	GO:0015934	large ribosomal subunit	13/888	125/23177	0.00102996	0.021095	0.0190733	Malsu1/Rpl15/Rpl29/Rpl14/Rpl9/Zcchc17/Rpl10a/Mrpl24/Mrpl10/Rpl22/Rpl31/Mrpl52/Mrpl47	13
CC	GO:0005743	mitochondrial inner membrane	31/888	448/23177	0.00119343	0.0235703	0.0213113	Timm8a1/Sqor/AA467197/Slc25a3/Cox8a/Cox4i1/Cabs1/Ndufaf3/Atp5e/Chchd3/Coq4/Dnajc15/Mdh2/Ndufa13/Immp1l/Akap1/Rps3/Coq5/Atp5k/Crls1/Ndufa3/Uqcr11/Ndufb9/Dnajc19/Ndufc2/Ndufa11/Coq10b/Uqcrc2/Ptpn1/Clpx/Higd1a	31
CC	GO:0036038	MKS complex	4/888	14/23177	0.00157481	0.0300299	0.0271518	Tmem17/Kctd10/Tmem107/B9d1	4
CC	GO:0005844	polysome	9/888	74/23177	0.00203	0.0374196	0.0338333	Dazl/Rpl29/Rps28/Naa38/Rps3/Rpl10a/Fus/Rpl31/Rwdd1	9
CC	GO:0005759	mitochondrial matrix	21/888	275/23177	0.00221862	0.0391306	0.0353803	Malsu1/Mcl1/Pin4/Dnajc15/Mrps36/Mdh2/Rps3/Mrpl24/Coq5/Hspe1/Mrpl10/Dnajc19/Mrps28/Mrpl52/Lyrm7/Ptpn1/Atxn3/Prdx1/Mrpl47/Mipep/Clpx	21
CC	GO:0097546	ciliary base	6/888	36/23177	0.00226434	0.0391306	0.0353803	Spaca9/1700012B09Rik/Traf3ip1/Dnali1/Fam183b/Ift88	6
CC	GO:0022625	cytosolic large ribosomal subunit	8/888	64/23177	0.00298423	0.0500085	0.0452157	Rpl15/Rpl29/Rpl14/Rpl9/Zcchc17/Rpl10a/Rpl22/Rpl31	8
CC	GO:0005869	dynactin complex	4/888	17/23177	0.00341653	0.0555688	0.0502431	Actl7a/Actg2/Actl9/Actl7b	4
CC	GO:0098803	respiratory chain complex	9/888	82/23177	0.00410754	0.0648991	0.0586791	AA467197/Cox8a/Cox4i1/Ndufa13/Ndufa3/Ndufb9/Ndufc2/Ndufa11/Uqcrc2	9
CC	GO:0045277	respiratory chain complex IV	4/888	20/23177	0.00634874	0.0959698	0.086772	AA467197/Cox8a/Cox4i1/Uqcrc2	4
CC	GO:0005875	microtubule associated complex	13/888	154/23177	0.00642112	0.0959698	0.086772	Kif2b/Actl7a/Actg2/Kifap3/Dnali1/Actl9/BC048507/Actl7b/Dnah8/Dnal4/Kif27/Map2/Dync2li1	13
CC	GO:0030667	secretory granule membrane	9/888	90/23177	0.00756273	0.110058	0.0995095	Tmem190/Tmed2/Eqtn/Slc2a3/Tex101/Scamp1/Ift88/Zp3r/Exoc3	9
CC	GO:0001891	phagocytic cup	4/888	22/23177	0.00902183	0.123023	0.111233	Aif1/Rack1/Rab31/Dnm2	4
CC	GO:0016607	nuclear speck	22/888	331/23177	0.00906044	0.123023	0.111233	Zcchc12/Mef2c/Hdac5/Cdyl/Srpk2/Cir1/Zfp830/Sde2/Zc3h14/Dusp11/Habp4/Rbm11/Dazap2/Thoc7/Prpf4b/Malat1/Srsf2/Akap8l/Prpf6/Apex1/Nsrp1/Son	22
CC	GO:0005751	mitochondrial respiratory chain complex IV	3/888	12/23177	0.00951471	0.123023	0.111233	AA467197/Cox4i1/Uqcrc2	3
CC	GO:0097542	ciliary tip	3/888	12/23177	0.00951471	0.123023	0.111233	Traf3ip1/Ift88/Mak	3
CC	GO:0015935	small ribosomal subunit	8/888	78/23177	0.00992023	0.123023	0.111233	Rps27a/Rps5/Rps15/Rps28/Mrps36/Rps3/Rack1/Mrps28	8
CC	GO:0032588	trans-Golgi network membrane	5/888	35/23177	0.0102086	0.123023	0.111233	Gnas/Tmem165/Scamp1/Rab31/Scamp2	5
CC	GO:0001673	male germ cell nucleus	4/888	23/23177	0.010596	0.123023	0.111233	Tnp1/Tnp2/Actl7a/Rec8	4
CC	GO:0005838	proteasome regulatory particle	4/888	23/23177	0.010596	0.123023	0.111233	Sem1/Psmd9/Psmd10/Psmd12	4
CC	GO:1905368	peptidase complex	9/888	95/23177	0.0106398	0.123023	0.111233	Sgf29/Sem1/Psmd9/Psmd10/Sec11c/Psmb4/Psmb2/Psmd12/Psmf1	9
CC	GO:0005746	mitochondrial respirasome	8/888	79/23177	0.0106783	0.123023	0.111233	AA467197/Cox4i1/Ndufa13/Ndufa3/Ndufb9/Ndufc2/Ndufa11/Uqcrc2	8
CC	GO:0000502	proteasome complex	7/888	64/23177	0.0110385	0.124577	0.112638	Sem1/Psmd9/Psmd10/Psmb4/Psmb2/Psmd12/Psmf1	7
CC	GO:0008250	oligosaccharyltransferase complex	3/888	13/23177	0.0120212	0.132954	0.120212	Tmem258/Ostc/Krtcap2	3
CC	GO:0005881	cytoplasmic microtubule	8/888	81/23177	0.0123219	0.133608	0.120803	Reep1/Spaca9/Serp1/Tuba1a/1700029J07Rik/Mapre1/Saxo1/Saxo2	8
CC	GO:0022624	proteasome accessory complex	4/888	25/23177	0.0142511	0.151215	0.136723	Sem1/Psmd9/Psmd10/Psmd12	4
CC	GO:0000139	Golgi membrane	18/888	266/23177	0.0144926	0.151215	0.136723	Cdc42/Gnas/Ergic1/Chp1/Gosr2/Tmem165/Gabarapl2/Zdhhc19/Scamp1/Ndfip1/Rab31/Acbd3/Dnm2/Bet1/Pomgnt1/Stk25/Creb3l4/Scamp2	18
CC	GO:0098871	postsynaptic actin cytoskeleton	3/888	14/23177	0.0148702	0.152282	0.137687	Abi2/Itsn1/Dbn1	3
CC	GO:0030017	sarcomere	14/888	191/23177	0.0155936	0.156787	0.14176	Nebl/Pdlim7/Mef2c/Fhl5/Homer1/Csrp2/Myl12a/Sptbn1/Rpl15/Tmod2/Akap4/Habp4/Ppp3ca/Ak1	14
CC	GO:1905369	endopeptidase complex	7/888	70/23177	0.0175197	0.173007	0.156426	Sem1/Psmd9/Psmd10/Psmb4/Psmb2/Psmd12/Psmf1	7
CC	GO:0033178	proton-transporting two-sector ATPase complex, catalytic domain	3/888	15/23177	0.018067	0.174365	0.157654	Atp6v1e2/Atp5e/Atp6v1f	3
CC	GO:0030134	COPII-coated ER to Golgi transport vesicle	6/888	55/23177	0.0182879	0.174365	0.157654	Tmed2/App/Sar1a/Ergic1/Gosr2/Pdcd6	6
CC	GO:0030133	transport vesicle	21/888	342/23177	0.0235381	0.22062	0.199476	Calm2/App/Dpysl3/Sar1a/Gnas/Sv2c/Rab8b/Chp1/Vamp3/Gosr2/Spg21/Slc2a3/Pdcd6/Erp29/Sypl/Scamp1/Rab11a/Dbi/Yipf1/Cadm1/Scamp2	21
MF	GO:0051018	protein kinase A binding	11/874	55/22682	6.61296e-06	0.00458939	0.00449681	1700019D03Rik/Akap4/Akap1/Rps3/Acbd3/Akap3/Prkar1a/Akap14/Pja2/Akap8l/Gsk3b	11
MF	GO:1990756	ubiquitin ligase-substrate adaptor activity	5/874	14/22682	0.000125733	0.0436292	0.0427491	Arrdc5/Spsb1/Spsb2/Pdcd6/Vhl	5
MF	GO:0034237	protein kinase A regulatory subunit binding	6/874	26/22682	0.000382072	0.0712437	0.0698065	1700019D03Rik/Akap1/Acbd3/Akap14/Pja2/Akap8l	6
MF	GO:0003735	structural constituent of ribosome	16/874	158/22682	0.000410626	0.0712437	0.0698065	Rps27a/Rps5/Rpl15/Rpl29/Rps15/Rpl14/Rpl9/Rps28/Rps3/Rpl10a/Mrpl24/Mrpl10/Rpl22/Rpl31/Mrpl52/Mrpl47	16
MF	GO:0015631	tubulin binding	28/874	373/22682	0.000645558	0.0896035	0.0877959	Map6/Reep1/Kif2b/Gnas/Chp1/1110017D15Rik/Traf3ip1/Clip1/Stmn1/Mapre1/Ccser2/Tppp2/Akap1/Rps3/Phf6/Saxo1/Saxo2/Rab11a/Dnm2/Kif27/Pifo/Ift81/Map2/Dixdc1/Gas2l1/Ttll7/Cfap157/Ttll9	28

## Sheet: Sertoli cell
Ontology	ID	Description	GeneRatio	BgRatio	p value	p.adjust	q value	gene ID	Count
BP	GO:0007286	spermatid development	29/525	232/23355	7.8068e-14	2.71208e-10	2.64938e-10	Prm1/Tnp2/Tnp1/Prm2/Ropn1/Capza3/Galntl5/Iqcf1/Eqtn/Pdilt/Tssk2/Sun5/Ccdc63/H2al2a/Catsper4/Cdyl/Tssk3/Tssk6/Osbp2/Hmgb2/Spaca1/Klhl10/Catsper3/Spem1/Piwil1/Cep57/Efcab9/Slxl1/1700013H16Rik	29
BP	GO:0048515	spermatid differentiation	29/525	241/23355	2.09549e-13	3.63986e-10	3.55571e-10	Prm1/Tnp2/Tnp1/Prm2/Ropn1/Capza3/Galntl5/Iqcf1/Eqtn/Pdilt/Tssk2/Sun5/Ccdc63/H2al2a/Catsper4/Cdyl/Tssk3/Tssk6/Osbp2/Hmgb2/Spaca1/Klhl10/Catsper3/Spem1/Piwil1/Cep57/Efcab9/Slxl1/1700013H16Rik	29
BP	GO:0003341	cilium movement	25/525	189/23355	1.15786e-12	8.24749e-10	8.05682e-10	Tnp2/Ropn1/Smcp/Gapdhs/Iqcf1/Ccdc63/Akap4/Pldi/Adcy10/Catsper4/Tppp2/Tex101/Txndc2/Prm3/Catsper3/Spem1/Tekt4/Tekt5/Tekt2/Dnali1/Rhox5/Efcab9/Enkur/Ccdc103/Slc9a3r1	25
BP	GO:0022412	cellular process involved in reproduction in multicellular organism	40/525	479/23355	1.16159e-12	8.24749e-10	8.05682e-10	Prm1/Tnp2/Tnp1/Prm2/Ropn1/Lyzl6/Capza3/Galntl5/Iqcf1/Eqtn/Pdilt/Lyzl4/4930451I11Rik/Tssk2/Sun5/Ccdc63/Prdx4/H2al2a/Catsper4/Cdyl/Tssk3/Tssk6/Spam1/Osbp2/Hmgb2/Spaca1/Hyal5/Klhl10/Shcbp1l/Catsper3/Spem1/Piwil1/Ptgds/Cep57/Zfp830/Spata46/Efcab9/Slxl1/Dazl/1700013H16Rik	40
BP	GO:0007018	microtubule-based movement	36/525	394/23355	1.18703e-12	8.24749e-10	8.05682e-10	Tnp2/Ropn1/Smcp/Gapdhs/Iqcf1/Kif2b/Ccdc63/Akap4/Pldi/Adcy10/Catsper4/Kifap3/Tppp2/Tex101/Txndc2/Map2/Prm3/Catsper3/Dnah3/Spem1/Ift172/App/Tekt4/Tekt5/Tekt2/Dnali1/Rhox5/Cdc42/Map6/Efcab9/Enkur/Ccdc103/Ift57/Hspb1/Slc9a3r1/Traf3ip1	36
BP	GO:0060294	cilium movement involved in cell motility	20/525	133/23355	1.97815e-11	1.14535e-08	1.11887e-08	Tnp2/Ropn1/Smcp/Gapdhs/Iqcf1/Akap4/Pldi/Catsper4/Tppp2/Tex101/Txndc2/Prm3/Catsper3/Spem1/Tekt4/Tekt5/Tekt2/Rhox5/Efcab9/Enkur	20
BP	GO:0001539	cilium or flagellum-dependent cell motility	20/525	140/23355	5.16302e-11	2.24204e-08	2.19021e-08	Tnp2/Ropn1/Smcp/Gapdhs/Iqcf1/Akap4/Pldi/Catsper4/Tppp2/Tex101/Txndc2/Prm3/Catsper3/Spem1/Tekt4/Tekt5/Tekt2/Rhox5/Efcab9/Enkur	20
BP	GO:0060285	cilium-dependent cell motility	20/525	140/23355	5.16302e-11	2.24204e-08	2.19021e-08	Tnp2/Ropn1/Smcp/Gapdhs/Iqcf1/Akap4/Pldi/Catsper4/Tppp2/Tex101/Txndc2/Prm3/Catsper3/Spem1/Tekt4/Tekt5/Tekt2/Rhox5/Efcab9/Enkur	20
BP	GO:0007281	germ cell development	31/525	364/23355	2.64587e-10	9.65796e-08	9.43468e-08	Prm1/Tnp2/Tnp1/Prm2/Ropn1/Capza3/Galntl5/Iqcf1/Eqtn/Pdilt/Tssk2/Sun5/Ccdc63/H2al2a/Catsper4/Cdyl/Tssk3/Tssk6/Osbp2/Hmgb2/Spaca1/Klhl10/Catsper3/Spem1/Piwil1/Cep57/Zfp830/Efcab9/Slxl1/Dazl/1700013H16Rik	31
BP	GO:0030317	flagellated sperm motility	18/525	122/23355	2.78007e-10	9.65796e-08	9.43468e-08	Tnp2/Ropn1/Smcp/Gapdhs/Iqcf1/Akap4/Pldi/Catsper4/Tppp2/Tex101/Txndc2/Prm3/Catsper3/Spem1/Tekt2/Rhox5/Efcab9/Enkur	18
BP	GO:0007338	single fertilization	20/525	155/23355	3.34334e-10	1.05589e-07	1.03148e-07	Tnp2/Spaca7/Smcp/Iqcf3/Lyzl6/Iqcf1/Eqtn/Lyzl4/4930451I11Rik/Pmis2/Cast/Plcz1/Spam1/Tex101/Hyal5/Acr/Spata46/Glipr1l1/Slxl1/Glipr1l3	20
BP	GO:0097722	sperm motility	18/525	126/23355	4.7789e-10	1.38349e-07	1.35151e-07	Tnp2/Ropn1/Smcp/Gapdhs/Iqcf1/Akap4/Pldi/Catsper4/Tppp2/Tex101/Txndc2/Prm3/Catsper3/Spem1/Tekt2/Rhox5/Efcab9/Enkur	18
BP	GO:0009566	fertilization	21/525	203/23355	7.13909e-09	1.90778e-06	1.86368e-06	Tnp2/Spaca7/Smcp/Iqcf3/Lyzl6/Iqcf1/Eqtn/Lyzl4/4930451I11Rik/Pmis2/Cast/Plcz1/Spam1/Tex101/Hyal5/Klhl10/Acr/Spata46/Glipr1l1/Slxl1/Glipr1l3	21
BP	GO:0007342	fusion of sperm to egg plasma membrane involved in single fertilization	7/525	20/23355	1.6762e-07	4.15937e-05	4.06321e-05	Lyzl6/Eqtn/Lyzl4/4930451I11Rik/Spam1/Hyal5/Spata46	7
BP	GO:0045026	plasma membrane fusion	7/525	23/23355	4.99939e-07	0.000115786	0.000113109	Lyzl6/Eqtn/Lyzl4/4930451I11Rik/Spam1/Hyal5/Spata46	7
BP	GO:0006997	nucleus organization	13/525	126/23355	5.45054e-06	0.00118345	0.00115609	Prm1/Tnp2/Tnp1/Prm2/Sun5/H2al2a/Tor1aip1/Tssk6/Hmgb2/Habp4/Piwil1/Srpk2/Spag4	13
BP	GO:0035092	sperm chromatin condensation	5/525	14/23355	9.53197e-06	0.00194789	0.00190285	Tnp2/Tnp1/H2al2a/Tssk6/Piwil1	5
BP	GO:0061025	membrane fusion	14/525	154/23355	1.05089e-05	0.00202822	0.00198133	Lyzl6/Eqtn/Lyzl4/4930451I11Rik/Spam1/Gas6/Hyal5/Bet1/Gosr2/Spata46/Vamp3/Rab8b/Chp1/Anxa2	14
BP	GO:0007339	binding of sperm to zona pellucida	8/525	49/23355	1.23952e-05	0.00226637	0.00221397	Tnp2/Smcp/Pmis2/Tex101/Acr/Glipr1l1/Slxl1/Glipr1l3	8
BP	GO:0045454	cell redox homeostasis	9/525	66/23355	1.6227e-05	0.00281863	0.00275346	Pdilt/Txndc8/Prdx4/Txndc2/Tmx4/Glrx2/Tmx1/Apex1/Prdx1	9
BP	GO:0007289	spermatid nucleus differentiation	6/525	26/23355	1.96872e-05	0.00325683	0.00318153	Tnp2/Tnp1/H2al2a/Tssk6/Hmgb2/Piwil1	6
BP	GO:0035036	sperm-egg recognition	8/525	56/23355	3.40193e-05	0.00537195	0.00524775	Tnp2/Smcp/Pmis2/Tex101/Acr/Glipr1l1/Slxl1/Glipr1l3	8
BP	GO:0007341	penetration of zona pellucida	4/525	10/23355	4.76024e-05	0.00689045	0.00673115	Tnp2/Smcp/Hyal5/Acr	4
BP	GO:0035093	spermatogenesis, exchange of chromosomal proteins	4/525	10/23355	4.76024e-05	0.00689045	0.00673115	Tnp2/Tnp1/H2al2a/Piwil1	4
BP	GO:0048240	sperm capacitation	6/525	33/23355	8.28772e-05	0.0115166	0.0112504	Ropn1/Iqcf1/Catsper4/Tssk3/Catsper3/Efcab9	6
BP	GO:0009988	cell-cell recognition	8/525	75/23355	0.000278379	0.0371957	0.0363357	Tnp2/Smcp/Pmis2/Tex101/Acr/Glipr1l1/Slxl1/Glipr1l3	8
BP	GO:0006611	protein export from nucleus	10/525	125/23355	0.000533532	0.0686477	0.0670607	1700009N14Rik/1700017N19Rik/Desi1/Gas6/Gsk3b/Camk4/Rangap1/Thoc7/Nup160/Chp1	10
BP	GO:0009129	pyrimidine nucleoside monophosphate metabolic process	4/525	18/23355	0.00060117	0.074588	0.0728636	Ubp1/Uck2/Dut/Umps	4
BP	GO:0032388	positive regulation of intracellular transport	12/525	181/23355	0.000844809	0.101202	0.0988626	Scp2d1/Oaz3/Gas6/Pdzk1/Prkcq/Gsk3b/Sar1a/Camk4/Map2/Cep290/Cdc42/Anxa2	12
BP	GO:0072659	protein localization to plasma membrane	16/525	296/23355	0.00116813	0.135269	0.132142	Fyb/Gas6/Pdzk1/Myl12a/Tmed2/Rab11a/Rab3b/Vamp3/Rab8b/Pgrmc1/Sptbn1/S100a10/Rab10/Slc9a3r1/Anxa2/Ramp1	16
BP	GO:0032386	regulation of intracellular transport	17/525	326/23355	0.00122835	0.137655	0.134472	Scp2d1/Oaz3/Gas6/Pdzk1/Prkcq/Akap1/Gsk3b/Sar1a/Camk4/Map2/Pln/Rangap1/Cep290/Usp7/Cdc42/Chp1/Anxa2	17
BP	GO:0051168	nuclear export	10/525	142/23355	0.00142611	0.154822	0.151243	1700009N14Rik/1700017N19Rik/Desi1/Gas6/Gsk3b/Camk4/Rangap1/Thoc7/Nup160/Chp1	10
BP	GO:0007340	acrosome reaction	5/525	38/23355	0.00153198	0.161276	0.157547	Tnp2/Iqcf3/Iqcf1/Eqtn/Acr	5
BP	GO:1990778	protein localization to cell periphery	18/525	367/23355	0.00177126	0.180981	0.176797	Clip1/Fyb/Gas6/Pdzk1/Gsk3b/Myl12a/Tmed2/Rab11a/Rab3b/Vamp3/Rab8b/Pgrmc1/Sptbn1/S100a10/Rab10/Slc9a3r1/Anxa2/Ramp1	18
BP	GO:0043486	histone exchange	4/525	24/23355	0.00187628	0.186234	0.181928	Tnp2/Tnp1/H2al2a/Piwil1	4
CC	GO:0001669	acrosomal vesicle	31/529	136/23177	2.41319e-22	1.09076e-19	9.50035e-20	Spaca7/Iqcf3/Lyzl6/Capza3/Iqcf1/Prkg1/Tbc1d21/Eqtn/Lyzl4/Tsks/Spata31/Spaca9/Txndc8/Tssk2/Tmem190/Catsper4/Atp6v1e2/Spam1/Tex101/Slc2a3/Spaca1/Hyal5/Akap3/Catsper3/Cylc1/Cypt1/Acr/Enkur/Glipr1l1/Slxl1/Eppin	31
CC	GO:0031514	motile cilium	34/529	223/23177	1.65438e-18	3.73889e-16	3.25651e-16	Ropn1/Lyzl6/Gapdhs/Odf3/Actl7a/Lyzl4/Spaca9/Txndc8/Oaz3/Sun5/Cabs1/Akap4/Adcy10/Catsper4/Tppp2/Txndc2/Fscb/Akap3/Hk1/Catsper3/Ift172/Prkar1a/Spag4/Tekt4/Tekt5/Tekt2/Dnali1/Fsip1/Efcab9/Akap14/Enkur/Glipr1l1/Ccdc103/Slc9a3r1	34
CC	GO:0036126	sperm flagellum	26/529	141/23177	1.59645e-16	2.40531e-14	2.09499e-14	Ropn1/Lyzl6/Gapdhs/Odf3/Lyzl4/Spaca9/Txndc8/Oaz3/Sun5/Akap4/Catsper4/Tppp2/Txndc2/Fscb/Akap3/Hk1/Ift172/Prkar1a/Tekt4/Tekt5/Dnali1/Efcab9/Akap14/Enkur/Glipr1l1/Slc9a3r1	26
CC	GO:0097729	9+2 motile cilium	26/529	155/23177	1.76103e-15	1.98997e-13	1.73323e-13	Ropn1/Lyzl6/Gapdhs/Odf3/Lyzl4/Spaca9/Txndc8/Oaz3/Sun5/Akap4/Catsper4/Tppp2/Txndc2/Fscb/Akap3/Hk1/Ift172/Prkar1a/Tekt4/Tekt5/Dnali1/Efcab9/Akap14/Enkur/Glipr1l1/Slc9a3r1	26
CC	GO:0030141	secretory granule	40/529	404/23177	7.23525e-15	6.54066e-13	5.69681e-13	Spaca7/Iqcf3/Lyzl6/Capza3/Iqcf1/Prkg1/Tbc1d21/Eqtn/Lyzl4/Tsks/Spata31/Spaca9/Anxa3/Txndc8/Tssk2/Tmem190/Catsper4/Atp6v1e2/Spam1/Tex101/Slc2a3/Spaca1/Hyal5/Akap3/Scamp1/Catsper3/Sparc/Cylc1/Cypt1/Acr/Tmed2/Cdc42/Rab3b/Vamp3/Enkur/Glipr1l1/Slxl1/Eppin/Rab10/Cpe	40
CC	GO:0097228	sperm principal piece	11/529	34/23177	1.40559e-10	1.05888e-08	9.22262e-09	Ropn1/Gapdhs/Akap4/Catsper4/Fscb/Akap3/Hk1/Ift172/Tekt4/Efcab9/Enkur	11
CC	GO:0035686	sperm fibrous sheath	5/529	15/23177	1.51034e-05	0.000975247	0.000849423	Gapdhs/Akap4/Fscb/Akap3/Akap14	5
CC	GO:0097224	sperm connecting piece	4/529	10/23177	5.05145e-05	0.00285407	0.00248584	Sun5/Akap4/Prkar1a/Glipr1l1	4
CC	GO:0097225	sperm midpiece	6/529	35/23177	0.000127049	0.0063807	0.00555748	Lyzl6/Akap4/Akap3/Ift172/Tekt4/Slc9a3r1	6
CC	GO:0030667	secretory granule membrane	9/529	90/23177	0.000215323	0.00973259	0.00847691	Eqtn/Tmem190/Tex101/Slc2a3/Spaca1/Scamp1/Sparc/Tmed2/Cpe	9
CC	GO:0002080	acrosomal membrane	5/529	26/23177	0.000268816	0.0110459	0.0096208	Eqtn/Tmem190/Tex101/Slc2a3/Spaca1	5
CC	GO:0005869	dynactin complex	4/529	17/23177	0.000504133	0.018989	0.0165391	Actl7a/Actg2/Actl9/Actl7b	4
CC	GO:0005741	mitochondrial outer membrane	12/529	177/23177	0.000792033	0.0255713	0.0222722	Smcp/Spata19/Akap1/Tomm20/Hk1/Acsl1/1700034I23Rik/Mcl1/Slc25a4/Pgrmc1/Mtx1/Slc25a46	12
CC	GO:0032838	plasma membrane bounded cell projection cytoplasm	12/529	177/23177	0.000792033	0.0255713	0.0222722	Ccdc63/Ccin/Kifap3/Map2/Dnah3/Rangap1/Ift172/Prkar1a/Dnali1/Akap14/Ift57/Traf3ip1	12
CC	GO:0030659	cytoplasmic vesicle membrane	18/529	342/23177	0.00095518	0.0287828	0.0250693	Eqtn/Anxa3/Calm2/Tmem190/Tex101/Slc2a3/Sar1a/Spaca1/Scamp1/Sparc/Tmed2/Sv2c/Gosr2/Rab3b/Vamp3/Pdcd6/Rab10/Cpe	18
CC	GO:0097546	ciliary base	5/529	36/23177	0.00127709	0.0360777	0.0314231	Spaca9/1700012B09Rik/Dnali1/Fam183b/Traf3ip1	5
CC	GO:0030134	COPII-coated ER to Golgi transport vesicle	6/529	55/23177	0.00154467	0.04107	0.0357712	Sar1a/App/Tmed2/Ergic1/Gosr2/Pdcd6	6
CC	GO:0019867	outer membrane	12/529	198/23177	0.0020664	0.0485874	0.0423188	Smcp/Spata19/Akap1/Tomm20/Hk1/Acsl1/1700034I23Rik/Mcl1/Slc25a4/Pgrmc1/Mtx1/Slc25a46	12
CC	GO:0031968	organelle outer membrane	12/529	198/23177	0.0020664	0.0485874	0.0423188	Smcp/Spata19/Akap1/Tomm20/Hk1/Acsl1/1700034I23Rik/Mcl1/Slc25a4/Pgrmc1/Mtx1/Slc25a46	12
CC	GO:0012506	vesicle membrane	18/529	368/23177	0.00214989	0.0485874	0.0423188	Eqtn/Anxa3/Calm2/Tmem190/Tex101/Slc2a3/Sar1a/Spaca1/Scamp1/Sparc/Tmed2/Sv2c/Gosr2/Rab3b/Vamp3/Pdcd6/Rab10/Cpe	18
CC	GO:0030658	transport vesicle membrane	10/529	149/23177	0.00227807	0.0490327	0.0427067	Calm2/Slc2a3/Sar1a/Scamp1/Sv2c/Gosr2/Rab3b/Vamp3/Pdcd6/Rab10	10
CC	GO:0099568	cytoplasmic region	13/529	229/23177	0.00244317	0.050196	0.0437199	Ccdc63/Ccin/Kifap3/Map2/Dnah3/Rangap1/Ift172/Prkar1a/Myl12a/Dnali1/Akap14/Ift57/Traf3ip1	13
CC	GO:0036064	ciliary basal body	11/529	177/23177	0.00257273	0.0505596	0.0440366	Spaca9/Fam166a/Kifap3/1700012B09Rik/Ift172/Cep290/1700001L19Rik/Fam183b/Psmb4/Ift57/Traf3ip1	11
CC	GO:0005875	microtubule associated complex	10/529	154/23177	0.00289607	0.0545427	0.0475058	Actl7a/Kif2b/Actg2/Kifap3/BC048507/Map2/Dnah3/Actl9/Dnali1/Actl7b	10
CC	GO:0005930	axoneme	9/529	133/23177	0.00351548	0.0620148	0.0540138	Ccdc63/Kifap3/Dnah3/Ift172/Prkar1a/Dnali1/Akap14/Ift57/Traf3ip1	9
CC	GO:0036038	MKS complex	3/529	14/23177	0.00356722	0.0620148	0.0540138	Cep290/Kctd10/Tmem107	3
CC	GO:0097014	ciliary plasm	9/529	135/23177	0.00388064	0.0649648	0.0565832	Ccdc63/Kifap3/Dnah3/Ift172/Prkar1a/Dnali1/Akap14/Ift57/Traf3ip1	9
CC	GO:0000786	nucleosome	7/529	89/23177	0.00426764	0.0688918	0.0600036	Prm1/Tnp2/Tnp1/Prm2/H2al2a/Prm3/Mphosph8	7
CC	GO:0030133	transport vesicle	16/529	342/23177	0.00564219	0.0879403	0.0765945	Dpysl3/Calm2/Slc2a3/Sar1a/Scamp1/App/Dbi/Sv2c/Rab11a/Gosr2/Rab3b/Vamp3/Rab8b/Chp1/Pdcd6/Rab10	16
CC	GO:1905368	peptidase complex	7/529	95/23177	0.00609422	0.0918195	0.0799732	Sgf29/Psmd9/Psmb4/Psmd12/Hspb1/Sec11c/Psmf1	7
CC	GO:0043292	contractile fiber	12/529	229/23177	0.00661747	0.0941352	0.0819901	Fhl5/Akap4/Cst3/Habp4/Tnni3/Csrp2/Myl12a/Dbi/Mef2c/Smpx/Sptbn1/Hspb1	12
CC	GO:0044815	DNA packaging complex	7/529	97/23177	0.00681642	0.0941352	0.0819901	Prm1/Tnp2/Tnp1/Prm2/H2al2a/Prm3/Mphosph8	7
CC	GO:0035869	ciliary transition zone	6/529	74/23177	0.0068727	0.0941352	0.0819901	Kifap3/Cep290/Kctd10/Tmem107/Ift57/Traf3ip1	6
CC	GO:0031430	M band	3/529	19/23177	0.00872629	0.116008	0.101041	Smpx/Sptbn1/Hspb1	3
CC	GO:0016235	aggresome	4/529	37/23177	0.00976597	0.12612	0.109849	Prkcq/Rangap1/Tdp2/Xrn2	4
CC	GO:0015629	actin cytoskeleton	20/529	500/23177	0.0114876	0.134216	0.1169	Capza3/Aif1/Actl7a/Dpysl3/Actg2/Fyb/Cdc42ep3/Ccin/Tnni3/Map2/Espn/Actl9/Dstn/Myl12a/Actl7b/Sptbn1/Mtpn/Arpc1b/Arpc5/Anxa2	20
CC	GO:0012507	ER to Golgi transport vesicle membrane	3/529	21/23177	0.0115806	0.134216	0.1169	Sar1a/Gosr2/Pdcd6	3
CC	GO:0030992	intraciliary transport particle B	3/529	21/23177	0.0115806	0.134216	0.1169	Ift172/Ift57/Traf3ip1	3
CC	GO:0031528	microvillus membrane	3/529	21/23177	0.0115806	0.134216	0.1169	Pdzk1/Muc4/Slc9a3r1	3
CC	GO:0030017	sarcomere	10/529	191/23177	0.0126451	0.142889	0.124454	Fhl5/Akap4/Habp4/Tnni3/Csrp2/Myl12a/Mef2c/Smpx/Sptbn1/Hspb1	10
CC	GO:0001673	male germ cell nucleus	3/529	23/23177	0.014911	0.161543	0.140701	Tnp2/Tnp1/Actl7a	3
CC	GO:0000502	proteasome complex	5/529	64/23177	0.015368	0.161543	0.140701	Psmd9/Psmb4/Psmd12/Hspb1/Psmf1	5
CC	GO:0098563	intrinsic component of synaptic vesicle membrane	5/529	64/23177	0.015368	0.161543	0.140701	Scamp1/Sv2c/Rab3b/Vamp3/Rab10	5
CC	GO:0005778	peroxisomal membrane	4/529	44/23177	0.0177259	0.178047	0.155076	Pex5l/Acsl1/Rab8b/Pex11a	4
CC	GO:0031903	microbody membrane	4/529	44/23177	0.0177259	0.178047	0.155076	Pex5l/Acsl1/Rab8b/Pex11a	4
CC	GO:0030672	synaptic vesicle membrane	7/529	118/23177	0.018687	0.179713	0.156527	Calm2/Slc2a3/Scamp1/Sv2c/Rab3b/Vamp3/Rab10	7
CC	GO:0099501	exocytic vesicle membrane	7/529	118/23177	0.018687	0.179713	0.156527	Calm2/Slc2a3/Scamp1/Sv2c/Rab3b/Vamp3/Rab10	7
CC	GO:0005811	lipid droplet	6/529	93/23177	0.0197588	0.184507	0.160702	Adig/Akap1/Dgat2/Abhd5/Rbp1/Anxa2	6
CC	GO:0005885	Arp2/3 protein complex	2/529	10/23177	0.0207247	0.184507	0.160702	Arpc1b/Arpc5	2
CC	GO:0051286	cell tip	2/529	10/23177	0.0207247	0.184507	0.160702	Pex5l/Rab8b	2
CC	GO:0097038	perinuclear endoplasmic reticulum	3/529	26/23177	0.0208182	0.184507	0.160702	Osbp2/Dgat2/Dbi	3
CC	GO:1905369	endopeptidase complex	5/529	70/23177	0.0218534	0.189957	0.165449	Psmd9/Psmb4/Psmd12/Hspb1/Psmf1	5
CC	GO:0034992	microtubule organizing center attachment site	2/529	11/23177	0.0249521	0.201399	0.175415	Sun5/Spag4	2
CC	GO:0034993	meiotic nuclear membrane microtubule tethering complex	2/529	11/23177	0.0249521	0.201399	0.175415	Sun5/Spag4	2
CC	GO:0106083	nuclear membrane protein complex	2/529	11/23177	0.0249521	0.201399	0.175415	Sun5/Spag4	2
CC	GO:0106094	nuclear membrane microtubule tethering complex	2/529	11/23177	0.0249521	0.201399	0.175415	Sun5/Spag4	2
CC	GO:0031300	intrinsic component of organelle membrane	16/529	408/23177	0.0260749	0.205726	0.179184	Tomm20/Scamp1/Dgat2/Bet1/1700034I23Rik/Arl6ip1/Chchd3/Slc25a3/Pomgnt1/Sv2c/Ergic1/Rab3b/Vamp3/Ndfip1/Pex11a/Rab10	16
CC	GO:0030016	myofibril	10/529	215/23177	0.0263984	0.205726	0.179184	Fhl5/Akap4/Habp4/Tnni3/Csrp2/Myl12a/Mef2c/Smpx/Sptbn1/Hspb1	10
CC	GO:0030990	intraciliary transport particle	3/529	29/23177	0.0278294	0.211625	0.184322	Ift172/Ift57/Traf3ip1	3
CC	GO:0032993	protein-DNA complex	9/529	188/23177	0.0291193	0.211625	0.184322	Prm1/Tnp2/Tnp1/Prm2/H2al2a/Prm3/Bcas2/Mphosph8/Pold3	9
CC	GO:0000346	transcription export complex	2/529	12/23177	0.0294964	0.211625	0.184322	1700017N19Rik/Thoc7	2
CC	GO:0036128	CatSper complex	2/529	12/23177	0.0294964	0.211625	0.184322	Catsper4/Catsper3	2
CC	GO:0044754	autolysosome	2/529	12/23177	0.0294964	0.211625	0.184322	Ncoa4/Ftl1	2
CC	GO:0005771	multivesicular body	4/529	52/23177	0.0306962	0.213457	0.185917	Cst3/Prkar1a/Rab11a/Cd63	4
CC	GO:0030173	integral component of Golgi membrane	4/529	52/23177	0.0306962	0.213457	0.185917	Bet1/Pomgnt1/Ergic1/Ndfip1	4
CC	GO:0005874	microtubule	16/529	420/23177	0.0327615	0.223401	0.194578	Spaca9/Kif2b/Clip1/Kifap3/Tppp2/Gsk3b/Rassf1/Serp1/Map2/Dnah3/Spag4/1700029J07Rik/Tekt2/Cep57/Map6/Rab11a	16
CC	GO:0043073	germ cell nucleus	3/529	31/23177	0.0331147	0.223401	0.194578	Tnp2/Tnp1/Actl7a	3
CC	GO:0060187	cell pole	2/529	13/23177	0.034341	0.223549	0.194707	Pex5l/Rab8b	2
CC	GO:0030135	coated vesicle	9/529	194/23177	0.0345817	0.223549	0.194707	Sar1a/Scamp1/App/Tmed2/Ergic1/Gosr2/Vamp3/Rab8b/Pdcd6	9
CC	GO:0031228	intrinsic component of Golgi membrane	4/529	54/23177	0.0346204	0.223549	0.194707	Bet1/Pomgnt1/Ergic1/Ndfip1	4
CC	GO:0061827	sperm head	3/529	32/23177	0.0359389	0.228794	0.199276	Capza3/Plcz1/Adam29	3
MF	GO:0051018	protein kinase A binding	8/524	55/22682	3.60599e-05	0.0203738	0.0200038	1700019D03Rik/Akap4/Akap1/Gsk3b/Akap3/Akap10/Prkar1a/Akap14	8
MF	GO:0043495	protein-membrane adaptor activity	5/524	21/22682	9.66942e-05	0.0226521	0.0222406	Sun5/Pdzk1/Spag4/Pdcd6/Slc9a3r1	5
MF	GO:0004724	magnesium-dependent protein serine/threonine phosphatase activity	4/524	12/22682	0.000120277	0.0226521	0.0222406	Ppm1j/Pp2d1/Ppm1m/Ppm1d	4
MF	GO:1990756	ubiquitin ligase-substrate adaptor activity	4/524	14/22682	0.000234441	0.0331148	0.0325132	Arrdc5/Spsb2/Spsb1/Pdcd6	4
MF	GO:0030674	protein-macromolecule adaptor activity	15/524	239/22682	0.000476424	0.0538359	0.052858	Arrdc5/Sun5/Cdyl/Gas6/Pdzk1/Spsb2/Spsb1/Bet1/Spag4/Gosr2/Vamp3/Pold3/Pdcd6/Slc9a3r1/Spag9	15
MF	GO:0060090	molecular adaptor activity	18/524	337/22682	0.000924336	0.0852149	0.083667	Arrdc5/Sun5/Cdyl/Gas6/Pdzk1/Akap1/Spsb2/Spsb1/Itsn2/Bet1/Chchd3/Spag4/Gosr2/Vamp3/Pold3/Pdcd6/Slc9a3r1/Spag9	18
MF	GO:0048306	calcium-dependent protein binding	8/524	89/22682	0.00105576	0.0852149	0.083667	Spaca9/Anxa3/Calm2/Tnni3/Chp1/Pdcd6/S100a10/Anxa2	8
MF	GO:0004857	enzyme inhibitor activity	19/524	398/22682	0.00246174	0.17386	0.170702	Cst8/Uri1/Anxa3/Pkib/Sh3rf2/Oaz3/Cast/Cst13/Cst3/Gas6/Pln/App/Timp1/Prkar1a/Pttg1/Chp1/Eppin/Hspb1/Anxa2	19

## Sheet: Leydig cell
Ontology	ID	Description	GeneRatio	BgRatio	p value	p.adjust	q value	gene ID	Count
BP	GO:0003341	cilium movement	18/488	189/23355	1.01058e-07	0.000385134	0.000369342	Tnp2/Ropn1/Gapdhs/Smcp/Iqcf1/Akap4/Pldi/Tekt4/Tex101/Ccdc63/Insl6/Kif27/Tekt2/Zbbx/Celf3/Cfap53/Gas8/Slc9a3r1	18
BP	GO:0007286	spermatid development	19/488	232/23355	4.78261e-07	0.000885492	0.000849184	Prm1/Tnp2/Tnp1/Prm2/Ropn1/Galntl5/Iqcf1/Pdilt/Capza3/Eqtn/Rsph1/Tssk2/H2al2a/Cdyl/Sun5/Ccdc63/Insl6/Hmgb2/Slxl1	19
BP	GO:0048515	spermatid differentiation	19/488	241/23355	8.53712e-07	0.000885492	0.000849184	Prm1/Tnp2/Tnp1/Prm2/Ropn1/Galntl5/Iqcf1/Pdilt/Capza3/Eqtn/Rsph1/Tssk2/H2al2a/Cdyl/Sun5/Ccdc63/Insl6/Hmgb2/Slxl1	19
BP	GO:0007018	microtubule-based movement	25/488	394/23355	1.00678e-06	0.000885492	0.000849184	Tnp2/Ropn1/Gapdhs/Smcp/Iqcf1/Kif2b/Akap4/Pldi/Tekt4/Tex101/Copg1/Ccdc63/Ssna1/Map2/Insl6/Kif27/Tekt2/Zbbx/Celf3/Traf3ip1/Cfap53/Gas8/Slc9a3r1/Ift57/Hspb1	25
BP	GO:0022412	cellular process involved in reproduction in multicellular organism	28/488	479/23355	1.16176e-06	0.000885492	0.000849184	Prm1/Tnp2/Tnp1/Prm2/Ropn1/Galntl5/Lyzl6/Iqcf1/Pdilt/Capza3/Lyzl4/4930451I11Rik/Eqtn/Rsph1/Tssk2/Hyal5/H2al2a/Cntrl/Cdyl/Sun5/Ccdc63/Insl6/Hmgb2/Cyp26b1/Zfp830/Insl3/Slxl1/Ptgds	28
BP	GO:0060294	cilium movement involved in cell motility	13/488	133/23355	4.5144e-06	0.0028674	0.00274982	Tnp2/Ropn1/Gapdhs/Smcp/Iqcf1/Akap4/Pldi/Tekt4/Tex101/Insl6/Tekt2/Celf3/Gas8	13
BP	GO:0001539	cilium or flagellum-dependent cell motility	13/488	140/23355	7.94898e-06	0.00374391	0.00359039	Tnp2/Ropn1/Gapdhs/Smcp/Iqcf1/Akap4/Pldi/Tekt4/Tex101/Insl6/Tekt2/Celf3/Gas8	13
BP	GO:0060285	cilium-dependent cell motility	13/488	140/23355	7.94898e-06	0.00374391	0.00359039	Tnp2/Ropn1/Gapdhs/Smcp/Iqcf1/Akap4/Pldi/Tekt4/Tex101/Insl6/Tekt2/Celf3/Gas8	13
BP	GO:0007281	germ cell development	22/488	364/23355	9.6835e-06	0.00374391	0.00359039	Prm1/Tnp2/Tnp1/Prm2/Ropn1/Galntl5/Iqcf1/Pdilt/Capza3/Eqtn/Rsph1/Tssk2/H2al2a/Cntrl/Cdyl/Sun5/Ccdc63/Insl6/Hmgb2/Zfp830/Insl3/Slxl1	22
BP	GO:0030317	flagellated sperm motility	12/488	122/23355	9.82395e-06	0.00374391	0.00359039	Tnp2/Ropn1/Gapdhs/Smcp/Iqcf1/Akap4/Pldi/Tex101/Insl6/Tekt2/Celf3/Gas8	12
BP	GO:0097722	sperm motility	12/488	126/23355	1.36679e-05	0.00473531	0.00454115	Tnp2/Ropn1/Gapdhs/Smcp/Iqcf1/Akap4/Pldi/Tex101/Insl6/Tekt2/Celf3/Gas8	12
BP	GO:0007338	single fertilization	13/488	155/23355	2.38129e-05	0.00756259	0.0072525	Tnp2/Lyzl6/Smcp/Iqcf3/Spaca7/Iqcf1/Lyzl4/4930451I11Rik/Eqtn/Hyal5/Tex101/Cast/Slxl1	13
BP	GO:0009566	fertilization	15/488	203/23355	2.59899e-05	0.00761904	0.00730664	Tnp2/Lyzl6/Smcp/Iqcf3/Spaca7/Iqcf1/Lyzl4/4930451I11Rik/Eqtn/Hyal5/Tex101/Cast/Insl6/Clic4/Slxl1	15
BP	GO:0007342	fusion of sperm to egg plasma membrane involved in single fertilization	5/488	20/23355	4.66668e-05	0.0127034	0.0121825	Lyzl6/Lyzl4/4930451I11Rik/Eqtn/Hyal5	5
BP	GO:0031333	negative regulation of protein-containing complex assembly	12/488	147/23355	6.34272e-05	0.0161147	0.015454	Capza3/Map2/Dnajc15/Myadm/Fkbp4/Mphosph8/Traf3ip1/Clu/Eml2/Tpm1/Mtpn/Cryab	12
BP	GO:0006997	nucleus organization	11/488	126/23355	6.94326e-05	0.016538	0.0158599	Prm1/Tnp2/Tnp1/Prm2/H2al2a/Srpk2/Sun5/Habp4/Hmgb2/Neat1/Celf3	11
BP	GO:0045026	plasma membrane fusion	5/488	23/23355	9.61738e-05	0.0215599	0.0206759	Lyzl6/Lyzl4/4930451I11Rik/Eqtn/Hyal5	5
BP	GO:0032272	negative regulation of protein polymerization	8/488	83/23355	0.00034339	0.0727033	0.0697222	Capza3/Map2/Myadm/Fkbp4/Mphosph8/Eml2/Tpm1/Mtpn	8
BP	GO:0048640	negative regulation of developmental growth	10/488	129/23355	0.000387814	0.0777873	0.0745978	Gnas/Map2/Tgfbr2/Vgll4/Plac8/Spag9/Ptch1/Pi16/Cited2/Rgs2	10
BP	GO:0030575	nuclear body organization	4/488	18/23355	0.000456486	0.0854036	0.0819017	Srpk2/Habp4/Neat1/Celf3	4
BP	GO:0055022	negative regulation of cardiac muscle tissue growth	5/488	32/23355	0.000493014	0.0854036	0.0819017	Tgfbr2/Vgll4/Pi16/Cited2/Rgs2	5
BP	GO:0061117	negative regulation of heart growth	5/488	32/23355	0.000493014	0.0854036	0.0819017	Tgfbr2/Vgll4/Pi16/Cited2/Rgs2	5
BP	GO:0001578	microtubule bundle formation	9/488	112/23355	0.000578604	0.0958721	0.091941	Clip1/Rsph1/Ccdc63/Map2/Ccser2/Tekt2/Tppp3/Gas8/Dnal1	9
BP	GO:0032682	negative regulation of chemokine production	4/488	21/23355	0.000849594	0.133322	0.127855	Cd24a/C1qtnf3/Il6/Apod	4
BP	GO:0051346	negative regulation of hydrolase activity	19/488	405/23355	0.000961455	0.133322	0.127855	Uri1/Cst8/Anxa1/Rffl/Tsks/Sh3rf2/Cast/Map2/Wfdc1/Gpx1/Tmem225/Ppp1r15a/Tmed2/Spry1/Il6/Pi16/Rgs2/Apoc1/Cryab	19
BP	GO:0007341	penetration of zona pellucida	3/488	10/23355	0.000975222	0.133322	0.127855	Tnp2/Smcp/Hyal5	3
BP	GO:0035093	spermatogenesis, exchange of chromosomal proteins	3/488	10/23355	0.000975222	0.133322	0.127855	Tnp2/Tnp1/H2al2a	3
BP	GO:0097242	amyloid-beta clearance	5/488	37/23355	0.000979537	0.133322	0.127855	Rab11a/Mme/Apoe/C3/Clu	5
BP	GO:1902904	negative regulation of supramolecular fiber organization	11/488	172/23355	0.00102393	0.134558	0.129041	Capza3/Map2/Myadm/Fkbp4/Mphosph8/Apoe/Clu/Eml2/Tpm1/Mtpn/Cryab	11
BP	GO:0048251	elastic fiber assembly	3/488	11/23355	0.00132019	0.162299	0.155644	Tnxb/Lox/Mfap4	3
BP	GO:1905907	negative regulation of amyloid fibril formation	3/488	11/23355	0.00132019	0.162299	0.155644	Apoe/Clu/Cryab	3
BP	GO:0003158	endothelium development	9/488	127/23355	0.00141926	0.169025	0.162094	Prok2/Heg1/Myadm/Tmem100/Fstl1/Id1/Gpx1/Clic4/Cxcl10	9
BP	GO:0044782	cilium organization	17/488	357/23355	0.00149055	0.172136	0.165078	Ropn1/Akap4/Rsph1/Tekt4/Ccdc63/Ssna1/Kif27/Tekt2/Ttll8/Tsga10ip/Traf3ip1/Cfap53/Gas8/Tmem216/Slc9a3r1/Dnal1/Ift57	17
BP	GO:0030042	actin filament depolymerization	6/488	60/23355	0.00155602	0.174411	0.16726	Capza3/Cfl2/Mphosph8/Mical3/Tpm1/Mtpn	6
BP	GO:0051148	negative regulation of muscle cell differentiation	6/488	62/23355	0.00184501	0.200895	0.192658	Hdac5/Ptbp1/Id2/Pi16/Ezh2/Rgs2	6
BP	GO:0042311	vasodilation	5/488	43/23355	0.00195234	0.201279	0.193026	Prkg1/Gpx1/Apoe/Rgs2/Gucy1a1	5
BP	GO:0007289	spermatid nucleus differentiation	4/488	26/23355	0.00195416	0.201279	0.193026	Tnp2/Tnp1/H2al2a/Hmgb2	4
CC	GO:0001669	acrosomal vesicle	22/488	136/23177	1.13329e-13	5.4058e-11	4.86719e-11	Lyzl6/Iqcf3/Spaca7/Iqcf1/Tmem190/Prkg1/Txndc8/Spata31/Tbc1d21/Capza3/Lyzl4/Tsks/Eqtn/Tssk2/Hyal5/Spaca9/Tex101/Cylc1/Cypt1/Atp6v1e2/Slc2a3/Slxl1	22
CC	GO:0030141	secretory granule	28/488	404/23177	4.21999e-08	9.72085e-06	8.7523e-06	Lyzl6/Iqcf3/Spaca7/Iqcf1/Tmem190/Prkg1/Txndc8/Spata31/Tbc1d21/Capza3/Lyzl4/Tsks/Eqtn/Tssk2/Hyal5/Spaca9/Tex101/Cylc1/Cypt1/Scamp1/Atp6v1e2/Slc2a3/Anxa3/Npy/Penk/Tmed2/Slxl1/Col1a1	28
CC	GO:0031514	motile cilium	20/488	223/23177	6.11374e-08	9.72085e-06	8.7523e-06	Ropn1/Gapdhs/Lyzl6/Odf3/Txndc8/Oaz3/Anxa1/Actl7a/Lyzl4/Akap4/Rsph1/Cabs1/Spaca9/Tekt4/Sun5/Tekt2/Zbbx/Fsip1/Gas8/Slc9a3r1	20
CC	GO:0036126	sperm flagellum	14/488	141/23177	1.7626e-06	0.00021019	0.000189248	Ropn1/Gapdhs/Lyzl6/Odf3/Txndc8/Oaz3/Lyzl4/Akap4/Rsph1/Spaca9/Tekt4/Sun5/Gas8/Slc9a3r1	14
CC	GO:0097729	9+2 motile cilium	14/488	155/23177	5.40045e-06	0.000515202	0.00046387	Ropn1/Gapdhs/Lyzl6/Odf3/Txndc8/Oaz3/Lyzl4/Akap4/Rsph1/Spaca9/Tekt4/Sun5/Gas8/Slc9a3r1	14
CC	GO:0005869	dynactin complex	5/488	17/23177	2.0349e-05	0.00161775	0.00145656	Actl7a/Actg2/Actl9/Actl7b/Dctn3	5
CC	GO:0036064	ciliary basal body	11/488	177/23177	0.00137175	0.0885737	0.0797486	Fam166a/Spaca9/1700001L19Rik/Ssna1/1700012B09Rik/Tsga10ip/Psmb4/Traf3ip1/Gas8/Ppp1r32/Ift57	11
CC	GO:0032592	integral component of mitochondrial membrane	7/488	80/23177	0.00148551	0.0885737	0.0797486	1700034I23Rik/Chchd3/Tomm20/Slc25a3/Smdt1/Ghitm/Chchd10	7
CC	GO:0098573	intrinsic component of mitochondrial membrane	7/488	82/23177	0.00171517	0.090904	0.0818467	1700034I23Rik/Chchd3/Tomm20/Slc25a3/Smdt1/Ghitm/Chchd10	7
CC	GO:0002080	acrosomal membrane	4/488	26/23177	0.00200924	0.095841	0.0862918	Tmem190/Eqtn/Tex101/Slc2a3	4
CC	GO:0031305	integral component of mitochondrial inner membrane	5/488	48/23177	0.00329497	0.12104	0.10898	Chchd3/Slc25a3/Smdt1/Ghitm/Chchd10	5
CC	GO:0043292	contractile fiber	12/488	229/23177	0.00352992	0.12104	0.10898	Fhl5/Akap4/Cfl2/Habp4/Ahnak/Myl9/Dbi/Fhl2/Tpm1/Csrp2/Cryab/Hspb1	12
CC	GO:0031304	intrinsic component of mitochondrial inner membrane	5/488	49/23177	0.00360706	0.12104	0.10898	Chchd3/Slc25a3/Smdt1/Ghitm/Chchd10	5
CC	GO:0005874	microtubule	18/488	420/23177	0.00371541	0.12104	0.10898	Kif2b/Clip1/Dvl1/Spaca9/Map2/Rab11a/Fkbp4/Kif27/Tekt2/Ttll8/Tppp3/Apoe/Dctn3/Gas8/Rmdn2/Eml2/Dnal1/1700029J07Rik	18
CC	GO:0098798	mitochondrial protein-containing complex	13/488	266/23177	0.00441757	0.12104	0.10898	AA467197/Mrpl24/Chchd3/Dnajc15/Tomm20/Mrpl12/Ndufa13/Immp1l/Smdt1/Atp5g2/Chchd10/Malsu1/Mrps11	13
CC	GO:0035869	ciliary transition zone	6/488	74/23177	0.00467929	0.12104	0.10898	Tsga10ip/Tbcc/Traf3ip1/Tmem216/Kctd10/Ift57	6
CC	GO:0015629	actin cytoskeleton	20/488	500/23177	0.00494991	0.12104	0.10898	Aif1/Fyb/Anxa1/Capza3/Actl7a/Actg2/Actl9/Cfl2/Map2/Myadm/Ahnak/Dpysl3/Actl7b/Myl9/Dctn3/Tpm1/Cald1/Mtpn/Calb2/Cryab	20
CC	GO:0005875	microtubule associated complex	9/488	154/23177	0.00544689	0.12104	0.10898	Kif2b/Actl7a/Actg2/Actl9/Map2/Kif27/Actl7b/Dctn3/Dnal1	9
CC	GO:0097228	sperm principal piece	4/488	34/23177	0.00546014	0.12104	0.10898	Ropn1/Gapdhs/Akap4/Tekt4	4
CC	GO:0030018	Z disc	8/488	127/23177	0.00552119	0.12104	0.10898	Fhl5/Akap4/Cfl2/Myl9/Fhl2/Csrp2/Cryab/Hspb1	8
CC	GO:0032588	trans-Golgi network membrane	4/488	35/23177	0.00606387	0.12104	0.10898	Gnas/Scamp1/Nsg1/Tmem165	4
CC	GO:0097225	sperm midpiece	4/488	35/23177	0.00606387	0.12104	0.10898	Lyzl6/Akap4/Tekt4/Slc9a3r1	4
CC	GO:0097431	mitotic spindle pole	4/488	35/23177	0.00606387	0.12104	0.10898	Cntrl/Smc6/Rmdn2/Smc1a	4
CC	GO:0030016	myofibril	11/488	215/23177	0.00609008	0.12104	0.10898	Fhl5/Akap4/Cfl2/Habp4/Ahnak/Myl9/Fhl2/Tpm1/Csrp2/Cryab/Hspb1	11
CC	GO:0098800	inner mitochondrial membrane protein complex	8/488	131/23177	0.00662973	0.126495	0.113892	AA467197/Chchd3/Dnajc15/Ndufa13/Immp1l/Smdt1/Atp5g2/Chchd10	8
CC	GO:0031430	M band	3/488	19/23177	0.00699404	0.12707	0.114409	Fhl2/Cryab/Hspb1	3
CC	GO:0032994	protein-lipid complex	4/488	37/23177	0.00740093	0.12707	0.114409	Apoe/Clu/Dbi/Apoc1	4
CC	GO:0030017	sarcomere	10/488	191/23177	0.00745901	0.12707	0.114409	Fhl5/Akap4/Cfl2/Habp4/Myl9/Fhl2/Tpm1/Csrp2/Cryab/Hspb1	10
CC	GO:0044292	dendrite terminus	3/488	20/23177	0.00810132	0.131674	0.118554	Map2/Ptch1/Ift57	3
CC	GO:0030135	coated vesicle	10/488	194/23177	0.00828137	0.131674	0.118554	Dvl1/Copg1/Gnas/Scamp1/Tmed4/Snx3/Sar1a/Tmed2/Snx18/Gosr2	10
CC	GO:0019866	organelle inner membrane	19/488	492/23177	0.00867542	0.133489	0.120189	Sqor/Cabs1/AA467197/Sun5/Mrs2/Chchd3/Dnajc15/Efhd1/Ndufa13/Slc25a3/Immp1l/Smdt1/Arl6ip6/Atp5g2/Tmx4/Ghitm/Clu/Chchd10/Slc25a5	19
CC	GO:0031674	I band	8/488	140/23177	0.00973252	0.145075	0.130621	Fhl5/Akap4/Cfl2/Myl9/Fhl2/Csrp2/Cryab/Hspb1	8
CC	GO:0034399	nuclear periphery	7/488	114/23177	0.0104952	0.151703	0.136588	Lmnb2/Map2/Psip1/Zfp326/Clic4/Pias4/Smc1a	7
CC	GO:0000786	nucleosome	6/488	89/23177	0.0112973	0.158494	0.142702	Prm1/Tnp2/Tnp1/Prm2/H2al2a/Mphosph8	6
CC	GO:0030667	secretory granule membrane	6/488	90/23177	0.0118956	0.159173	0.143314	Tmem190/Eqtn/Tex101/Scamp1/Slc2a3/Tmed2	6
CC	GO:0001673	male germ cell nucleus	3/488	23/23177	0.0120131	0.159173	0.143314	Tnp2/Tnp1/Actl7a	3
CC	GO:0030426	growth cone	10/488	209/23177	0.0134829	0.17382	0.156501	Calm2/Dvl1/Map2/Setx/Fkbp4/Dpysl3/Hdac5/Clu/Ptch1/Snx18	10
CC	GO:0030427	site of polarized growth	10/488	216/23177	0.0166148	0.20078	0.180775	Calm2/Dvl1/Map2/Setx/Fkbp4/Dpysl3/Hdac5/Clu/Ptch1/Snx18	10
CC	GO:0044815	DNA packaging complex	6/488	97/23177	0.0167203	0.20078	0.180775	Prm1/Tnp2/Tnp1/Prm2/H2al2a/Mphosph8	6
CC	GO:0034364	high-density lipoprotein particle	3/488	26/23177	0.0168369	0.20078	0.180775	Apoe/Clu/Apoc1	3
CC	GO:0030681	multimeric ribonuclease P complex	2/488	10/23177	0.0178013	0.202172	0.182028	Rpp21/Rpp30	2
CC	GO:0097224	sperm connecting piece	2/488	10/23177	0.0178013	0.202172	0.182028	Akap4/Sun5	2
