# Supplementary material for: Single-cell RNA-seq and pathological phenotype reveal the functional atlas and precise roles of Sox30 in testicular cell development and differentiation
Source: Cell Death Dis. 2025 Feb 19;16(1):110. doi: 10.1038/s41419-025-07442-1 (PMC11840104; doi:10.1038/s41419-025-07442-1)
Supplement: Supplementary file 8 — Supplemental Table S7 [file 41419_2025_7442_MOESM8_ESM.xlsx]

## Sheet: Spermatogonia
ID	Description	GeneRatio	BgRatio	p value	p.adjust	q value	gene ID	Count
mmu00350	Tyrosine metabolism	3/30	40/8930	0.000310868	0.0285998	0.0258511	Comt/Got1l1/Aldh3b1	3
mmu01210	2-Oxocarboxylic acid metabolism	2/30	20/8930	0.00199656	0.081021	0.0732341	4933405O20Rik/Got1l1	2
mmu00360	Phenylalanine metabolism	2/30	23/8930	0.00264199	0.081021	0.0732341	Got1l1/Aldh3b1	2
mmu00512	Mucin type O-glycan biosynthesis	2/30	32/8930	0.00508333	0.116917	0.10568	Galntl5/St6galnac2	2
mmu04310	Wnt signaling pathway	3/30	168/8930	0.0182995	0.252878	0.228574	Frat2/Ccnd3/Ccnd2	3
mmu00010	Glycolysis / Gluconeogenesis	2/30	67/8930	0.0210725	0.252878	0.228574	Gapdhs/Aldh3b1	2
mmu00982	Drug metabolism - cytochrome P450	2/30	71/8930	0.0234888	0.252878	0.228574	Gstt4/Aldh3b1	2
mmu04115	p53 signaling pathway	2/30	72/8930	0.0241101	0.252878	0.228574	Ccnd3/Ccnd2	2
mmu00980	Metabolism of xenobiotics by cytochrome P450	2/30	73/8930	0.0247381	0.252878	0.228574	Gstt4/Aldh3b1	2
mmu01230	Biosynthesis of amino acids	2/30	79/8930	0.0286453	0.263536	0.238208	4933405O20Rik/Got1l1	2
mmu04540	Gap junction	2/30	86/8930	0.033495	0.278757	0.251966	Prkg1/Tubb5	2
mmu00920	Sulfur metabolism	1/30	11/8930	0.0363596	0.278757	0.251966	Sqor	1
mmu05203	Viral carcinogenesis	3/30	229/8930	0.0406276	0.287518	0.259885	Hdac5/Ccnd3/Ccnd2	3
mmu05166	Human T-cell leukemia virus 1 infection	3/30	250/8930	0.0504992	0.331852	0.299958	1700009N14Rik/Ccnd3/Ccnd2	3
mmu01200	Carbon metabolism	2/30	121/8930	0.0619185	0.352202	0.318352	4933405O20Rik/Got1l1	2
mmu00220	Arginine biosynthesis	1/30	20/8930	0.0651547	0.352202	0.318352	Got1l1	1
mmu04110	Cell cycle	2/30	125/8930	0.0655591	0.352202	0.318352	Ccnd3/Ccnd2	2
mmu00190	Oxidative phosphorylation	2/30	135/8930	0.0749672	0.352202	0.318352	Atp6v1e2/Cox8c	2
mmu04270	Vascular smooth muscle contraction	2/30	144/8930	0.0837848	0.352202	0.318352	Prkg1/Actg2	2
mmu00340	Histidine metabolism	2/30	26/8930	0.0838874	0.352202	0.318352	Aldh3b1	1
mmu05162	Measles	2/30	146/8930	0.0857866	0.352202	0.318352	Ccnd3/Ccnd2	2
mmu04966	Collecting duct acid secretion	1/30	27/8930	0.086974	0.352202	0.318352	Atp6v1e2	1
mmu04390	Hippo signaling pathway	2/30	157/8930	0.0970536	0.352202	0.318352	Ccnd3/Ccnd2	2
mmu00020	Citrate cycle (TCA cycle)	1/30	32/8930	0.102257	0.352202	0.318352	4933405O20Rik	1
mmu00410	beta-Alanine metabolism	1/30	32/8930	0.102257	0.352202	0.318352	Aldh3b1	1
mmu04630	JAK-STAT signaling pathway	2/30	168/8930	0.108724	0.352202	0.318352	Ccnd3/Ccnd2	2
mmu04141	Protein processing in endoplasmic reticulum	2/30	172/8930	0.113059	0.352202	0.318352	Dnajc5b/Sar1a	2
mmu05225	Hepatocellular carcinoma	2/30	174/8930	0.115244	0.352202	0.318352	Frat2/Gstt4	2
mmu05165	Human papillomavirus infection	3/30	362/8930	0.120093	0.352202	0.318352	Atp6v1e2/Ccnd3/Ccnd2	3
mmu00250	Alanine, aspartate and glutamate metabolism	1/30	39/8930	0.123238	0.352202	0.318352	Got1l1	1
mmu04145	Phagosome	2/30	182/8930	0.124094	0.352202	0.318352	Atp6v1e2/Tubb5	2
mmu05014	Amyotrophic lateral sclerosis	3/30	369/8930	0.125272	0.352202	0.318352	Pfn3/Cox8c/Tubb5	3
mmu04218	Cellular senescence	2/30	184/8930	0.126333	0.352202	0.318352	Ccnd3/Ccnd2	2
mmu00514	Other types of O-glycan biosynthesis	1/30	43/8930	0.135014	0.357159	0.322833	Galntl5	1
mmu05010	Alzheimer disease	3/30	383/8930	0.135876	0.357159	0.322833	Frat2/Cox8c/Tubb5	3
mmu04510	Focal adhesion	2/30	201/8930	0.145747	0.364358	0.329339	Ccnd3/Ccnd2	2
mmu04015	Rap1 signaling pathway	2/30	214/8930	0.161002	0.364358	0.329339	Pfn3/Fyb	2
mmu00270	Cysteine and methionine metabolism	1/30	53/8930	0.163788	0.364358	0.329339	Got1l1	1
mmu00330	Arginine and proline metabolism	1/30	54/8930	0.166614	0.364358	0.329339	Got1l1	1
mmu05208	Chemical carcinogenesis - reactive oxygen species	2/30	222/8930	0.17054	0.364358	0.329339	Gstt4/Cox8c	2
mmu04923	Regulation of lipolysis in adipocytes	1/30	56/8930	0.172239	0.364358	0.329339	Prkg1	1
mmu05207	Chemical carcinogenesis - receptor activation	2/30	225/8930	0.174142	0.364358	0.329339	Gstt4/Ccnd3	2
mmu04340	Hedgehog signaling pathway	1/30	58/8930	0.177826	0.364358	0.329339	Ccnd2	1
mmu04714	Thermogenesis	2/30	231/8930	0.181387	0.364358	0.329339	Prkg1/Cox8c	2
mmu05169	Epstein-Barr virus infection	2/30	231/8930	0.181387	0.364358	0.329339	Ccnd3/Ccnd2	2
mmu04730	Long-term depression	1/30	60/8930	0.183377	0.364358	0.329339	Prkg1	1
mmu05134	Legionellosis	1/30	61/8930	0.186139	0.364358	0.329339	Sar1a	1
mmu05132	Salmonella infection	2/30	253/8930	0.208333	0.38942	0.351993	Pfn3/Tubb5	2
mmu05022	Pathways of neurodegeneration - multiple diseases	3/30	471/8930	0.208842	0.38942	0.351993	Frat2/Cox8c/Tubb5	3
mmu00480	Glutathione metabolism	1/30	72/8930	0.215931	0.38942	0.351993	Gstt4	1
mmu04917	Prolactin signaling pathway	1/30	74/8930	0.221233	0.38942	0.351993	Ccnd2	1
mmu05012	Parkinson disease	2/30	264/8930	0.221982	0.38942	0.351993	Cox8c/Tubb5	2
mmu05020	Prion disease	2/30	268/8930	0.226968	0.38942	0.351993	Cox8c/Tubb5	2
mmu04721	Synaptic vesicle cycle	1/30	77/8930	0.229122	0.38942	0.351993	Atp6v1e2	1
mmu01524	Platinum drug resistance	1/30	80/8930	0.236933	0.38942	0.351993	Gstt4	1
mmu05204	Chemical carcinogenesis - DNA adducts	1/30	84/8930	0.247229	0.38942	0.351993	Gstt4	1
mmu04970	Salivary secretion	1/30	86/8930	0.252326	0.38942	0.351993	Prkg1	1
mmu04260	Cardiac muscle contraction	1/30	87/8930	0.254863	0.38942	0.351993	Cox8c	1
mmu05323	Rheumatoid arthritis	1/30	87/8930	0.254863	0.38942	0.351993	Atp6v1e2	1
mmu03320	PPAR signaling pathway	1/30	89/8930	0.25991	0.38942	0.351993	Dbil5	1
mmu00140	Steroid hormone biosynthesis	1/30	92/8930	0.267419	0.38942	0.351993	Comt	1
mmu00983	Drug metabolism - other enzymes	1/30	92/8930	0.267419	0.38942	0.351993	Gstt4	1
mmu05016	Huntington disease	2/30	302/8930	0.269641	0.38942	0.351993	Cox8c/Tubb5	2
mmu05206	MicroRNAs in cancer	2/30	303/8930	0.270901	0.38942	0.351993	Hdac5/Ccnd2	2
mmu00564	Glycerophospholipid metabolism	1/30	98/8930	0.282218	0.393394	0.355585	Gpd2	1
mmu04713	Circadian entrainment	1/30	98/8930	0.282218	0.393394	0.355585	Prkg1	1
mmu03013	Nucleocytoplasmic transport	1/30	118/8930	0.329487	0.450894	0.407559	1700009N14Rik	1
mmu03008	Ribosome biogenesis in eukaryotes	1/30	121/8930	0.336313	0.450894	0.407559	1700009N14Rik	1
mmu04151	PI3K-Akt signaling pathway	2/30	359/8930	0.341159	0.450894	0.407559	Ccnd3/Ccnd2	2
mmu04611	Platelet activation	1/30	124/8930	0.343071	0.450894	0.407559	Prkg1	1
mmu04068	FoxO signaling pathway	1/30	131/8930	0.358584	0.455826	0.412017	Ccnd2	1
mmu05135	Yersinia infection	1/30	134/8930	0.365123	0.455826	0.412017	Fyb	1
mmu04728	Dopaminergic synapse	1/30	135/8930	0.367288	0.455826	0.412017	Comt	1
mmu04210	Apoptosis	1/30	136/8930	0.369446	0.455826	0.412017	Lmnb2	1
mmu04371	Apelin signaling pathway	1/30	137/8930	0.371597	0.455826	0.412017	Hdac5	1
mmu05224	Breast cancer	1/30	147/8930	0.392722	0.470526	0.425303	Frat2	1
mmu05418	Fluid shear stress and atherosclerosis	1/30	148/8930	0.394796	0.470526	0.425303	Gstt4	1
mmu05226	Gastric cancer	1/30	150/8930	0.398924	0.470526	0.425303	Frat2	1
mmu04150	mTOR signaling pathway	1/30	156/8930	0.411145	0.472817	0.427375	Atp6v1e2	1
mmu04932	Non-alcoholic fatty liver disease	1/30	156/8930	0.411145	0.472817	0.427375	Cox8c	1
mmu04022	cGMP-PKG signaling pathway	1/30	173/8930	0.444482	0.498688	0.450759	Prkg1	1
mmu05164	Influenza A	1/30	173/8930	0.444482	0.498688	0.450759	Ccnd3	1
mmu03010	Ribosome	1/30	179/8930	0.455807	0.505232	0.456674	Rpl36al	1
mmu04613	Neutrophil extracellular trap formation	1/30	205/8930	0.502353	0.543724	0.491466	Hdac5	1
mmu05034	Alcoholism	1/30	205/8930	0.502353	0.543724	0.491466	Hdac5	1
mmu05415	Diabetic cardiomyopathy	1/30	211/8930	0.512535	0.548293	0.495597	Cox8c	1
mmu04810	Regulation of actin cytoskeleton	1/30	220/8930	0.527431	0.556493	0.503009	Pfn3	1
mmu05202	Transcriptional misregulation in cancer	1/30	223/8930	0.532298	0.556493	0.503009	Ccnd2	1
mmu05171	Coronavirus disease - COVID-19	1/30	247/8930	0.569526	0.588723	0.532141	Rpl36al	1
mmu04144	Endocytosis	1/30	273/8930	0.606622	0.620102	0.560504	Capza3	1
mmu04060	Cytokine-cytokine receptor interaction	1/30	292/8930	0.631756	0.638699	0.577313	Il31	1
mmu04080	Neuroactive ligand-receptor interaction	1/30	373/8930	0.722554	0.722554	0.65311	Chrne	1

## Sheet: Spermatocyte
ID	Description	GeneRatio	BgRatio	p value	p.adjust	q value	gene ID	Count
mmu05016	Huntington disease	21/241	302/8930	6.43201e-05	0.0180096	0.0176711	Tubb6/Psmd9/Tuba3b/Dnah3/Dnali1/Sem1/Ndufc2/Ndufa13/Cox8a/Uqcr11/Ndufa3/Dnal4/Sod2/Cyct/Psmb4/Ift57/Nrbf2/Psmd12/Actr1b/Polr2f/Psmb2	21
mmu05132	Salmonella infection	17/241	253/8930	0.000482383	0.0675336	0.0662641	Pfn3/BC048507/Tubb6/Tuba3b/Kpna1/Cdc42/Rps3/Gcc2/Myl12a/Cyct/Dnm2/Pik3c2a/Actr2/Cyth1/Dync2li1/Actr1b/Acbd3	17
mmu05022	Pathways of neurodegeneration - multiple diseases	25/241	471/8930	0.000901277	0.068676	0.067385	Calm2/Frat2/Rps27a/Tubb6/Psmd9/Tuba3b/Gsk3b/Dnah3/App/Dnali1/Sem1/Ndufc2/Ndufa13/Cox8a/Uqcr11/Ndufa3/Dnal4/Cyct/Psmb4/Ift57/Nrbf2/Psmd12/Actr1b/Fus/Psmb2	25
mmu05014	Amyotrophic lateral sclerosis	21/241	369/8930	0.000981085	0.068676	0.067385	Pfn3/Tubb6/Psmd9/Tuba3b/Dnah3/Dnali1/Sem1/Ndufc2/Ndufa13/Cox8a/Uqcr11/Ndufa3/Dnal4/Nup160/Cyct/Psmb4/Nrbf2/Psmd12/Actr1b/Fus/Psmb2	21
mmu03050	Proteasome	6/241	47/8930	0.0015427	0.0837654	0.0821908	Psmd9/Sem1/Psmb4/Psmd12/Psmf1/Psmb2	6
mmu05012	Parkinson disease	16/241	264/8930	0.00208258	0.0837654	0.0821908	Calm2/Rps27a/Tubb6/Psmd9/Tuba3b/Sem1/Ndufc2/Ndufa13/Cox8a/Uqcr11/Ndufa3/Cyct/Gnas/Psmb4/Psmd12/Psmb2	16
mmu00010	Glycolysis / Gluconeogenesis	7/241	67/8930	0.00209413	0.0837654	0.0821908	Gapdhs/Hk1/Aldh3b1/Bpgm/Gpi1/Aldh3b2/Aldoart1	7
mmu03013	Nucleocytoplasmic transport	9/241	118/8930	0.00454821	0.159187	0.156195	1700009N14Rik/Rangap1/Kpna1/Sumo2/Nup160/Thoc7/Sap18/Upf3b/Ncbp2	9
mmu05020	Prion disease	15/241	268/8930	0.00596563	0.185597	0.182109	Tubb6/Psmd9/Tuba3b/Gsk3b/Sem1/Ndufc2/Ndufa13/Cox8a/Uqcr11/Ndufa3/Cyct/Psmb4/Psmd12/Stip1/Psmb2	15
mmu04714	Thermogenesis	13/241	231/8930	0.0097377	0.272656	0.267531	Prkg1/Adcy10/Ndufaf2/Acsl1/Ndufc2/Ndufaf3/Mgll/Ndufa13/Cox8a/Uqcr11/Ndufa3/Atp5k/Gnas	13
mmu00190	Oxidative phosphorylation	9/241	135/8930	0.0107358	0.273275	0.268139	Atp6v1e2/Atp6v1f/Ndufc2/Ndufa13/Cox8a/Uqcr11/Ndufa3/Atp5k/Cyct	9
mmu05010	Alzheimer disease	18/241	383/8930	0.0155272	0.342966	0.33652	Calm2/Frat2/Tubb6/Psmd9/Tuba3b/Gsk3b/App/Sem1/Ndufc2/Ndufa13/Cox8a/Uqcr11/Ndufa3/Cyct/Psmb4/Nrbf2/Psmd12/Psmb2	18
mmu04810	Regulation of actin cytoskeleton	12/241	220/8930	0.016009	0.342966	0.33652	Pfn3/Itgad/Vav3/Itga2/Cdc42/Cfl2/Myl12a/Abi2/Cfl1/Tmsb4x/Actr2/Itga1	12
mmu04923	Regulation of lipolysis in adipocytes	5/241	56/8930	0.0171483	0.342966	0.33652	Prkg1/Mgll/Abhd5/Aqp7/Gnas	5
mmu04216	Ferroptosis	4/241	40/8930	0.0221026	0.403871	0.39628	Acsl1/Fth1/Ncoa4/Ftmt	4
mmu00360	Phenylalanine metabolism	3/241	23/8930	0.0230784	0.403871	0.39628	Got1l1/Aldh3b1/Aldh3b2	3
mmu04962	Vasopressin-regulated water reabsorption	4/241	44/8930	0.0302176	0.497702	0.488347	BC048507/Gnas/Rab11a/Dync2li1	4
mmu04666	Fc gamma R-mediated phagocytosis	6/241	92/8930	0.0378044	0.588069	0.577015	Vav3/Cdc42/Cfl2/Cfl1/Dnm2/Actr2	6
mmu03060	Protein export	3/241	29/8930	0.042338	0.623929	0.612201	Srpr/Immp1l/Sec11c	3
mmu03010	Ribosome	9/241	179/8930	0.0532236	0.703864	0.690634	Rps27a/Rpl14/Rpl10a/Rps15/Rps5/Rps3/Rpl9/Rpl4/Rpl22	9
mmu04136	Autophagy - other	3/241	32/8930	0.0542129	0.703864	0.690634	Atg12/Gabarapl2/Igbp1b	3
mmu04130	SNARE interactions in vesicular transport	3/241	33/8930	0.058489	0.703864	0.690634	Bet1/Vamp3/Gosr2	3
mmu04150	mTOR signaling pathway	8/241	156/8930	0.0603312	0.703864	0.690634	Clip1/Atp6v1e2/Gsk3b/Atp6v1f/Slc38a9/Eif4e/Ddit4/Rragd	8
mmu04932	Non-alcoholic fatty liver disease	8/241	156/8930	0.0603312	0.703864	0.690634	Gsk3b/Cdc42/Ndufc2/Ndufa13/Cox8a/Uqcr11/Ndufa3/Cyct	8
mmu00240	Pyrimidine metabolism	4/241	57/8930	0.0673118	0.718662	0.705153	Dut/Nt5c3b/Uck2/Umps	4
mmu03040	Spliceosome	7/241	134/8930	0.0704114	0.718662	0.705153	Bcas2/Srsf5/Ncbp2/Puf60/Srsf2/Fus/Smndc1	7
mmu00051	Fructose and mannose metabolism	3/241	36/8930	0.0722291	0.718662	0.705153	Hk1/Akr1b3/Aldoart1	3
mmu01250	Biosynthesis of nucleotide sugars	3/241	38/8930	0.0821157	0.718662	0.705153	Hk1/Gpi1/Gfpt1	3
mmu04530	Tight junction	8/241	167/8930	0.0823942	0.718662	0.705153	Arhgef2/Tuba3b/Slc9a3r1/Rap1a/Cdc42/Myl12a/Actr2/Rab8b	8
mmu04146	Peroxisome	5/241	86/8930	0.0825101	0.718662	0.705153	Pex5l/Acsl1/Pex11a/Sod2/Prdx1	5
mmu04970	Salivary secretion	5/241	86/8930	0.0825101	0.718662	0.705153	Prkg1/Calm2/Cst3/Gnas/Lyzl1	5
mmu04140	Autophagy - animal	7/241	140/8930	0.0844369	0.718662	0.705153	Prkcq/Atg12/Gabarapl2/Ddit4/Rragd/Nrbf2/Igbp1b	7
mmu05017	Spinocerebellar ataxia	7/241	141/8930	0.0869199	0.718662	0.705153	Psmd9/Sem1/Cyct/Psmb4/Nrbf2/Psmd12/Psmb2	7
mmu00250	Alanine, aspartate and glutamate metabolism	3/241	39/8930	0.0872661	0.718662	0.705153	Got1l1/Adssl1/Gfpt1	3
mmu00350	Tyrosine metabolism	3/241	40/8930	0.0925496	0.740397	0.72648	Got1l1/Aldh3b1/Aldh3b2	3
mmu00100	Steroid biosynthesis	2/241	20/8930	0.100289	0.756966	0.742738	Cyp51/Sqle	2
mmu01210	2-Oxocarboxylic acid metabolism	2/241	20/8930	0.100289	0.756966	0.742738	4933405O20Rik/Got1l1	2
mmu00983	Drug metabolism - other enzymes	5/241	92/8930	0.102731	0.756966	0.742738	Dut/Impdh2/Uck2/Gstt4/Umps	5
mmu01200	Carbon metabolism	6/241	121/8930	0.108779	0.762638	0.748302	4933405O20Rik/Got1l1/Hk1/Gpi1/Aldoart1/Mdh2	6
mmu00531	Glycosaminoglycan degradation	2/241	21/8930	0.108948	0.762638	0.748302	Hyal5/Spam1	2
mmu03022	Basal transcription factors	3/241	44/8930	0.114936	0.767046	0.752628	Taf9b/Taf13/Taf15	3
mmu05415	Diabetic cardiomyopathy	9/241	211/8930	0.117375	0.767046	0.752628	Gsk3b/Pln/Ndufc2/Ndufa13/Cox8a/Uqcr11/Ndufa3/Gfpt1/Ace	9
mmu03430	Mismatch repair	2/241	22/8930	0.117796	0.767046	0.752628	Rfc4/Pold3	2
mmu00564	Glycerophospholipid metabolism	5/241	98/8930	0.125176	0.796578	0.781604	Lypla1/Pla2g10/Gpd2/Crls1/Plb1	5
mmu05171	Coronavirus disease - COVID-19	10/241	247/8930	0.131357	0.81733	0.801966	Rps27a/Rpl14/Rpl10a/Rps15/Rps5/Rps3/Rpl9/Rpl4/Rpl22/Ace	10
mmu00592	alpha-Linolenic acid metabolism	2/241	25/8930	0.145315	0.850438	0.834452	Pla2g10/Plb1	2
mmu05135	Yersinia infection	6/241	134/8930	0.154009	0.850438	0.834452	Fyb/Vav3/Gsk3b/Cdc42/Actr2/Pkn2	6
mmu05133	Pertussis	4/241	77/8930	0.154065	0.850438	0.834452	Calm2/Cfl2/Cfl1/Zp3r	4
mmu00340	Histidine metabolism	2/241	26/8930	0.154762	0.850438	0.834452	Aldh3b1/Aldh3b2	2
mmu00790	Folate biosynthesis	2/241	26/8930	0.154762	0.850438	0.834452	Akr1b3/Gphn	2
mmu00520	Amino sugar and nucleotide sugar metabolism	3/241	51/8930	0.158299	0.850438	0.834452	Hk1/Gpi1/Gfpt1	3
mmu04392	Hippo signaling pathway - multiple species	2/241	27/8930	0.164324	0.850438	0.834452	Rassf1/Mob1b	2
mmu04966	Collecting duct acid secretion	2/241	27/8930	0.164324	0.850438	0.834452	Atp6v1e2/Atp6v1f	2
mmu04371	Apelin signaling pathway	6/241	137/8930	0.165483	0.850438	0.834452	Calm2/Adcy10/Camk4/Hdac5/Mef2c/Mef2a	6
mmu04928	Parathyroid hormone synthesis, secretion and action	5/241	108/8930	0.16705	0.850438	0.834452	Mef2c/Slc9a3r1/Mef2a/Mmp14/Gnas	5
mmu04910	Insulin signaling pathway	6/241	139/8930	0.17333	0.866649	0.850358	Calm2/Gsk3b/Hk1/Prkar1a/Eif4e/Ptpn1	6
mmu04510	Focal adhesion	8/241	201/8930	0.176443	0.866739	0.850447	Vav3/Ccnd3/Itga2/Gsk3b/Rap1a/Cdc42/Myl12a/Itga1	8
mmu03020	RNA polymerase	2/241	30/8930	0.193567	0.874341	0.857906	Polr3f/Polr2f	2
mmu04270	Vascular smooth muscle contraction	6/241	144/8930	0.193594	0.874341	0.857906	Prkg1/Actg2/Calm2/Pla2g10/Prkcq/Gnas	6
mmu04972	Pancreatic secretion	5/241	114/8930	0.194504	0.874341	0.857906	Pla2g10/Trpc1/Rap1a/Gnas/Rab11a	5
mmu04540	Gap junction	4/241	86/8930	0.202288	0.874341	0.857906	Prkg1/Tubb6/Tuba3b/Gnas	4
mmu05418	Fluid shear stress and atherosclerosis	6/241	148/8930	0.210424	0.874341	0.857906	Calm2/Arhgef2/Mef2c/Mef2a/Sumo2/Gstt4	6
mmu00020	Citrate cycle (TCA cycle)	2/241	32/8930	0.213412	0.874341	0.857906	4933405O20Rik/Mdh2	2
mmu00052	Galactose metabolism	2/241	32/8930	0.213412	0.874341	0.857906	Hk1/Akr1b3	2
mmu00410	beta-Alanine metabolism	2/241	32/8930	0.213412	0.874341	0.857906	Aldh3b1/Aldh3b2	2
mmu00512	Mucin type O-glycan biosynthesis	2/241	32/8930	0.213412	0.874341	0.857906	Galntl5/St6galnac2	2
mmu04215	Apoptosis - multiple species	2/241	32/8930	0.213412	0.874341	0.857906	Diablo/Cyct	2
mmu03320	PPAR signaling pathway	4/241	89/8930	0.219273	0.874341	0.857906	Plin2/Dbil5/Acsl1/Aqp7	4
mmu00030	Pentose phosphate pathway	2/241	33/8930	0.223407	0.874341	0.857906	Gpi1/Aldoart1	2
mmu04912	GnRH signaling pathway	4/241	90/8930	0.225019	0.874341	0.857906	Calm2/Cdc42/Mmp14/Gnas	4
mmu04961	Endocrine and other factor-regulated calcium reabsorption	3/241	61/8930	0.227021	0.874341	0.857906	Dnm2/Gnas/Rab11a	3
mmu04722	Neurotrophin signaling pathway	5/241	121/8930	0.228351	0.874341	0.857906	Calm2/Camk4/Gsk3b/Rap1a/Cdc42	5
mmu00500	Starch and sucrose metabolism	2/241	34/8930	0.233438	0.874341	0.857906	Hk1/Gpi1	2
mmu03410	Base excision repair	2/241	34/8930	0.233438	0.874341	0.857906	Pold3/Apex1	2
mmu00561	Glycerolipid metabolism	3/241	62/8930	0.234198	0.874341	0.857906	Dgat2/Mgll/Akr1b3	3
mmu04611	Platelet activation	5/241	124/8930	0.243361	0.87792	0.861418	Prkg1/Itga2/Rap1a/Myl12a/Gnas	5
mmu03030	DNA replication	2/241	35/8930	0.243494	0.87792	0.861418	Rfc4/Pold3	2
mmu05414	Dilated cardiomyopathy	4/241	94/8930	0.248371	0.87792	0.861418	Itga2/Pln/Gnas/Itga1	4
mmu04110	Cell cycle	5/241	125/8930	0.248423	0.87792	0.861418	Ccnd3/Gsk3b/Cdkn2c/E2f5/Bub1	5
mmu05208	Chemical carcinogenesis - reactive oxygen species	8/241	222/8930	0.251074	0.87792	0.861418	Ndufc2/Ndufa13/Cox8a/Uqcr11/Ndufa3/Gstt4/Sod2/Ptpn1	8
mmu00130	Ubiquinone and other terpenoid-quinone biosynthesis	1/241	11/8930	0.260007	0.87792	0.861418	Coq5	1
mmu00920	Sulfur metabolism	1/241	11/8930	0.260007	0.87792	0.861418	Sqor	1
mmu04070	Phosphatidylinositol signaling system	4/241	96/8930	0.260241	0.87792	0.861418	Calm2/Plcz1/Ppip5k1/Pik3c2a	4
mmu04614	Renin-angiotensin system	2/241	37/8930	0.263653	0.878767	0.862249	Prcp/Ace	2
mmu04720	Long-term potentiation	3/241	67/8930	0.270617	0.878767	0.862249	Calm2/Camk4/Rap1a	3
mmu04713	Circadian entrainment	4/241	98/8930	0.272219	0.878767	0.862249	Prkg1/Calm2/Adcy10/Gnas	4
mmu04137	Mitophagy - animal	3/241	68/8930	0.277982	0.878767	0.862249	Rps27a/Usp15/Gabarapl2	3
mmu05211	Renal cell carcinoma	3/241	68/8930	0.277982	0.878767	0.862249	Rap1a/Cdc42/Vhl	3
mmu04068	FoxO signaling pathway	5/241	131/8930	0.279322	0.878767	0.862249	Atg12/Usp7/Gabarapl2/Sod2/Homer1	5
mmu05031	Amphetamine addiction	3/241	69/8930	0.285367	0.880622	0.864069	Calm2/Camk4/Gnas	3
mmu04925	Aldosterone synthesis and secretion	4/241	102/8930	0.296441	0.880622	0.864069	Calm2/Camk4/Atf1/Gnas	4
mmu00982	Drug metabolism - cytochrome P450	3/241	71/8930	0.300182	0.880622	0.864069	Aldh3b1/Gstt4/Aldh3b2	3
mmu03015	mRNA surveillance pathway	4/241	103/8930	0.302541	0.880622	0.864069	Sap18/Upf3b/Ncbp2/Fus	4
mmu04660	T cell receptor signaling pathway	4/241	103/8930	0.302541	0.880622	0.864069	Vav3/Prkcq/Gsk3b/Cdc42	4
mmu03440	Homologous recombination	2/241	41/8930	0.303932	0.880622	0.864069	Sem1/Pold3	2
mmu04210	Apoptosis	5/241	136/8930	0.305632	0.880622	0.864069	Lmnb2/Tuba3b/Diablo/Mcl1/Cyct	5
mmu04115	p53 signaling pathway	3/241	72/8930	0.307606	0.880622	0.864069	Ccnd3/Cyct/Ppm1d	3
mmu00980	Metabolism of xenobiotics by cytochrome P450	3/241	73/8930	0.315037	0.880622	0.864069	Aldh3b1/Gstt4/Aldh3b2	3
mmu05034	Alcoholism	7/241	205/8930	0.31712	0.880622	0.864069	Calm2/H2al2a/Camk4/Hdac5/Hdac11/Gnas/Hat1	7
mmu04144	Endocytosis	9/241	273/8930	0.31732	0.880622	0.864069	Capza3/Cdc42/Dnm2/Rab11a/Actr2/Cyth1/Psd/Rab11fip2/Stam2	9
mmu00514	Other types of O-glycan biosynthesis	2/241	43/8930	0.323943	0.880622	0.864069	Galntl5/Pofut2	2
mmu03420	Nucleotide excision repair	2/241	43/8930	0.323943	0.880622	0.864069	Rfc4/Pold3	2
mmu04975	Fat digestion and absorption	2/241	43/8930	0.323943	0.880622	0.864069	Pla2g10/Dgat2	2
mmu00604	Glycosphingolipid biosynthesis - ganglio series	1/241	15/8930	0.336817	0.891094	0.874344	Slc33a1	1
mmu04924	Renin secretion	3/241	76/8930	0.337343	0.891094	0.874344	Calm2/Gnas/Ace	3
mmu05100	Bacterial invasion of epithelial cells	3/241	76/8930	0.337343	0.891094	0.874344	Cdc42/Dnm2/Actr2	3
mmu04721	Synaptic vesicle cycle	3/241	77/8930	0.344773	0.895864	0.879025	Atp6v1e2/Atp6v1f/Dnm2	3
mmu04931	Insulin resistance	4/241	110/8930	0.345548	0.895864	0.879025	Prkcq/Gsk3b/Ptpn1/Gfpt1	4
mmu04015	Rap1 signaling pathway	7/241	214/8930	0.356656	0.903713	0.886726	Calm2/Pfn3/Fyb/Vav3/Rap1a/Cdc42/Gnas	7
mmu01230	Biosynthesis of amino acids	3/241	79/8930	0.35961	0.903713	0.886726	4933405O20Rik/Got1l1/Aldoart1	3
mmu04360	Axon guidance	6/241	181/8930	0.363274	0.903713	0.886726	Gsk3b/Trpc1/Cdc42/Cfl2/Myl12a/Cfl1	6
mmu05417	Lipid and atherosclerosis	7/241	216/8930	0.365518	0.903713	0.886726	Calm2/Vav3/Gsk3b/Rap1a/Cdc42/Sod2/Cyct	7
mmu04145	Phagosome	6/241	182/8930	0.368118	0.903713	0.886726	Atp6v1e2/Tubb6/Tuba3b/Itga2/Atp6v1f/Vamp3	6
mmu04066	HIF-1 signaling pathway	4/241	114/8930	0.370215	0.903713	0.886726	Hk1/Vhl/Eif4e/Aldoart1	4
mmu00565	Ether lipid metabolism	2/241	48/8930	0.373234	0.903713	0.886726	Pla2g10/Plb1	2
mmu04024	cAMP signaling pathway	7/241	218/8930	0.374395	0.903713	0.886726	Calm2/Adcy10/Camk4/Vav3/Rap1a/Pln/Gnas	7
mmu00591	Linoleic acid metabolism	2/241	50/8930	0.392558	0.936876	0.919265	Pla2g10/Plb1	2
mmu04670	Leukocyte transendothelial migration	4/241	118/8930	0.394826	0.936876	0.919265	Vav3/Rap1a/Cdc42/Myl12a	4
mmu03460	Fanconi anemia pathway	2/241	51/8930	0.402119	0.946163	0.928378	Poln/Ube2t	2
mmu00061	Fatty acid biosynthesis	1/241	19/8930	0.405684	0.946596	0.928803	Acsl1	1
mmu04114	Oocyte meiosis	4/241	121/8930	0.413192	0.952355	0.934454	Calm2/Plcz1/Rec8/Bub1	4
mmu05323	Rheumatoid arthritis	3/241	87/8930	0.418296	0.952355	0.934454	Atp6v1e2/Atp6v1f/Il11	3
mmu00270	Cysteine and methionine metabolism	2/241	53/8930	0.421025	0.952355	0.934454	Got1l1/Mdh2	2
mmu00220	Arginine biosynthesis	1/241	20/8930	0.421757	0.952355	0.934454	Got1l1	1
mmu04512	ECM-receptor interaction	3/241	88/8930	0.425522	0.953169	0.935253	Itga2/Sv2c/Itga1	3
mmu04978	Mineral absorption	2/241	54/8930	0.430364	0.956365	0.938388	Fth1/Hmox2	2
mmu04211	Longevity regulating pathway	3/241	90/8930	0.439879	0.969811	0.951582	Camk4/Sod2/Eif4e	3
mmu05410	Hypertrophic cardiomyopathy	3/241	91/8930	0.447006	0.977826	0.959446	Itga2/Itga1/Ace	3
mmu05222	Small cell lung cancer	3/241	93/8930	0.461152	0.983317	0.964834	Cks2/Itga2/Cyct	3
mmu04340	Hedgehog signaling pathway	2/241	58/8930	0.466894	0.983317	0.964834	Gsk3b/Csnk1g2	2
mmu00515	Mannose type O-glycan biosynthesis	1/241	23/8930	0.467426	0.983317	0.964834	Pomgnt1	1
mmu00900	Terpenoid backbone biosynthesis	1/241	23/8930	0.467426	0.983317	0.964834	Hmgcr	1
mmu04640	Hematopoietic cell lineage	3/241	94/8930	0.468166	0.983317	0.964834	Itga2/Itga1/Il11	3
mmu04142	Lysosome	4/241	131/8930	0.473371	0.983317	0.964834	Hyal5/Spam1/Cd164/Ap4m1	4
mmu04630	JAK-STAT signaling pathway	5/241	168/8930	0.476626	0.983317	0.964834	Ccnd3/Mcl1/Il11/Ptpn2/Stam2	5
mmu00534	Glycosaminoglycan biosynthesis - heparan sulfate / heparin	1/241	24/8930	0.481836	0.983317	0.964834	Hs2st1	1
mmu04977	Vitamin digestion and absorption	1/241	24/8930	0.481836	0.983317	0.964834	Plb1	1
mmu04730	Long-term depression	2/241	60/8930	0.484635	0.983317	0.964834	Prkg1/Gnas	2
mmu05134	Legionellosis	2/241	61/8930	0.493367	0.98589	0.967359	Sar1a/Cyct	2
mmu01212	Fatty acid metabolism	2/241	62/8930	0.502006	0.98589	0.967359	Acsl1/Hacd2	2
mmu04022	cGMP-PKG signaling pathway	5/241	173/8930	0.502504	0.98589	0.967359	Prkg1/Calm2/Mef2c/Pln/Mef2a	5
mmu00230	Purine metabolism	4/241	136/8930	0.502612	0.98589	0.967359	Adcy10/Impdh2/Nt5c3b/Adssl1	4
mmu04916	Melanogenesis	3/241	100/8930	0.509357	0.98589	0.967359	Calm2/Gsk3b/Gnas	3
mmu00563	Glycosylphosphatidylinositol (GPI)-anchor biosynthesis	1/241	26/8930	0.509502	0.98589	0.967359	Pigx	1
mmu04623	Cytosolic DNA-sensing pathway	2/241	63/8930	0.51055	0.98589	0.967359	Polr3f/Polr2f	2
mmu04744	Phototransduction	1/241	27/8930	0.522778	0.998969	0.980192	Calm2	1
mmu00650	Butanoate metabolism	1/241	28/8930	0.535696	0.998969	0.980192	L2hgdh	1
mmu00062	Fatty acid elongation	1/241	29/8930	0.548266	0.998969	0.980192	Hacd2	1
mmu05162	Measles	4/241	146/8930	0.558827	0.998969	0.980192	Ccnd3/Gsk3b/Rack1/Cyct	4
mmu05202	Transcriptional misregulation in cancer	6/241	223/8930	0.56152	0.998969	0.980192	Mef2c/Mlf1/Cdkn2c/Atf1/Taf15/Fus	6
mmu04120	Ubiquitin mediated proteolysis	4/241	147/8930	0.564262	0.998969	0.980192	Rps27a/Vhl/Ube2a/Ube2z	4
mmu04622	RIG-I-like receptor signaling pathway	2/241	70/8930	0.567614	0.998969	0.980192	Atg12/Pin1rt1	2
mmu04723	Retrograde endocannabinoid signaling	4/241	148/8930	0.569659	0.998969	0.980192	Ndufc2/Mgll/Ndufa13/Ndufa3	4
mmu04520	Adherens junction	2/241	71/8930	0.575366	0.998969	0.980192	Cdc42/Ptpn1	2
mmu04920	Adipocytokine signaling pathway	2/241	71/8930	0.575366	0.998969	0.980192	Prkcq/Acsl1	2
mmu00562	Inositol phosphate metabolism	2/241	72/8930	0.583016	0.998969	0.980192	Plcz1/Pik3c2a	2
mmu00630	Glyoxylate and dicarboxylate metabolism	1/241	32/8930	0.583978	0.998969	0.980192	Mdh2	1
mmu04724	Glutamatergic synapse	3/241	113/8930	0.592452	0.998969	0.980192	Trpc1/Gnas/Homer1	3
mmu04062	Chemokine signaling pathway	5/241	192/8930	0.59566	0.998969	0.980192	Vav3/Gsk3b/Rap1a/Cdc42/Ccl27a	5
mmu04921	Oxytocin signaling pathway	4/241	153/8930	0.596084	0.998969	0.980192	Calm2/Camk4/Mef2c/Gnas	4
mmu05169	Epstein-Barr virus infection	6/241	231/8930	0.596235	0.998969	0.980192	Ccnd3/Cir1/Usp7/Sem1/Cyct/Psmd12	6
mmu05214	Glioma	2/241	74/8930	0.598012	0.998969	0.980192	Calm2/Camk4	2
mmu04014	Ras signaling pathway	6/241	232/8930	0.600472	0.998969	0.980192	Calm2/Rasal1/Pla2g10/Rassf1/Rap1a/Cdc42	6
mmu01240	Biosynthesis of cofactors	4/241	154/8930	0.601253	0.998969	0.980192	Adssl1/Umps/Gphn/Coq5	4
mmu04971	Gastric acid secretion	2/241	75/8930	0.605357	0.998969	0.980192	Calm2/Gnas	2
mmu01040	Biosynthesis of unsaturated fatty acids	1/241	34/8930	0.60621	0.998969	0.980192	Hacd2	1
mmu04935	Growth hormone synthesis, secretion and action	3/241	116/8930	0.610297	0.998969	0.980192	Adcy10/Gsk3b/Gnas	3
mmu04390	Hippo signaling pathway	4/241	157/8930	0.61652	0.998969	0.980192	Ccnd3/Gsk3b/Rassf1/Mob1b	4
mmu00040	Pentose and glucuronate interconversions	1/241	35/8930	0.616878	0.998969	0.980192	Akr1b3	1
mmu05412	Arrhythmogenic right ventricular cardiomyopathy	2/241	77/8930	0.619743	0.998969	0.980192	Itga2/Itga1	2
mmu04919	Thyroid hormone signaling pathway	3/241	120/8930	0.633271	0.998969	0.980192	Plcz1/Gsk3b/Pln	3
mmu01521	EGFR tyrosine kinase inhibitor resistance	2/241	79/8930	0.633723	0.998969	0.980192	Gsk3b/Eif4e	2
mmu05216	Thyroid cancer	1/241	37/8930	0.637358	0.998969	0.980192	Ncoa4	1
mmu03008	Ribosome biogenesis in eukaryotes	3/241	121/8930	0.638866	0.998969	0.980192	1700009N14Rik/Nhp2/Xrn2	3
mmu01524	Platinum drug resistance	2/241	80/8930	0.640562	0.998969	0.980192	Gstt4/Cyct	2
mmu04934	Cushing syndrome	4/241	162/8930	0.641147	0.998969	0.980192	Gsk3b/Rap1a/Cdkn2c/Gnas	4
mmu04662	B cell receptor signaling pathway	2/241	81/8930	0.6473	0.998969	0.980192	Vav3/Gsk3b	2
mmu05165	Human papillomavirus infection	9/241	362/8930	0.647803	0.998969	0.980192	Atp6v1e2/Ccnd3/Itga2/Gsk3b/Atp6v1f/Slc9a3r1/Cdc42/Gnas/Itga1	9
mmu00260	Glycine, serine and threonine metabolism	1/241	40/8930	0.666052	0.998969	0.980192	Bpgm	1
mmu00513	Various types of N-glycan biosynthesis	1/241	40/8930	0.666052	0.998969	0.980192	Mgat4c	1
mmu03018	RNA degradation	2/241	84/8930	0.666917	0.998969	0.980192	Xrn2/Btg1	2
mmu04310	Wnt signaling pathway	4/241	168/8930	0.669313	0.998969	0.980192	Frat2/Ccnd3/Gsk3b/Lgr6	4
mmu04750	Inflammatory mediator regulation of TRP channels	3/241	127/8930	0.671181	0.998969	0.980192	Calm2/Prkcq/Gnas	3
mmu05219	Bladder cancer	1/241	41/8930	0.675105	0.998969	0.980192	Rassf1	1
mmu00590	Arachidonic acid metabolism	2/241	86/8930	0.679501	0.998969	0.980192	Pla2g10/Plb1	2
mmu04260	Cardiac muscle contraction	2/241	87/8930	0.685647	0.998969	0.980192	Cox8a/Uqcr11	2
mmu04010	MAPK signaling pathway	7/241	294/8930	0.685846	0.998969	0.980192	Dusp3/Mef2c/Rap1a/Cdc42/Stmn1/Mapk8ip1/Mapk8ip3	7
mmu04141	Protein processing in endoplasmic reticulum	4/241	172/8930	0.687234	0.998969	0.980192	Dnajc5b/Sar1a/Erp29/Dnajc1	4
mmu04726	Serotonergic synapse	3/241	131/8930	0.691524	0.998969	0.980192	App/Trpc1/Gnas	3
mmu05164	Influenza A	4/241	173/8930	0.691606	0.998969	0.980192	Ccnd3/Kpna1/Cyct/Rab11a	4
mmu05210	Colorectal cancer	2/241	88/8930	0.691697	0.998969	0.980192	Gsk3b/Cyct	2
mmu00860	Porphyrin and chlorophyll metabolism	1/241	43/8930	0.692485	0.998969	0.980192	Hmox2	1
mmu04727	GABAergic synapse	2/241	89/8930	0.69765	0.998969	0.980192	Gabarapl2/Gphn	2
mmu00620	Pyruvate metabolism	1/241	44/8930	0.700824	0.998969	0.980192	Mdh2	1
mmu04728	Dopaminergic synapse	3/241	135/8930	0.710911	0.998969	0.980192	Calm2/Gsk3b/Gnas	3
mmu01522	Endocrine resistance	2/241	93/8930	0.720521	0.998969	0.980192	Cdkn2c/Gnas	2
mmu04930	Type II diabetes mellitus	1/241	48/8930	0.731989	0.998969	0.980192	Hk1	1
mmu04973	Carbohydrate digestion and absorption	1/241	48/8930	0.731989	0.998969	0.980192	Hk1	1
mmu05030	Cocaine addiction	1/241	48/8930	0.731989	0.998969	0.980192	Gnas	1
mmu04218	Cellular senescence	4/241	184/8930	0.736849	0.998969	0.980192	Calm2/Ccnd3/E2f5/Hipk4	4
mmu05203	Viral carcinogenesis	5/241	229/8930	0.745633	0.998969	0.980192	Hdac5/Ccnd3/Hdac11/Usp7/Cdc42	5
mmu00510	N-Glycan biosynthesis	1/241	50/8930	0.746336	0.998969	0.980192	Mgat4c	1
mmu00600	Sphingolipid metabolism	1/241	50/8930	0.746336	0.998969	0.980192	Sptlc2	1
mmu04976	Bile secretion	2/241	100/8930	0.757044	0.998969	0.980192	Gnas/Hmgcr	2
mmu04151	PI3K-Akt signaling pathway	8/241	359/8930	0.759453	0.998969	0.980192	Ccnd3/Itga2/Gsk3b/Mcl1/Eif4e/Ddit4/Itga1/Pkn2	8
mmu00071	Fatty acid degradation	1/241	52/8930	0.759919	0.998969	0.980192	Acsl1	1
mmu05142	Chagas disease	2/241	103/8930	0.771397	0.998969	0.980192	Gnas/Ace	2
mmu04072	Phospholipase D signaling pathway	3/241	149/8930	0.771425	0.998969	0.980192	Dnm2/Gnas/Cyth1	3
mmu00330	Arginine and proline metabolism	1/241	54/8930	0.772777	0.998969	0.980192	Got1l1	1
mmu04922	Glucagon signaling pathway	2/241	104/8930	0.776015	0.998969	0.980192	Calm2/Gnas	2
mmu04020	Calcium signaling pathway	5/241	240/8930	0.781347	0.998969	0.980192	Calm2/Plcz1/Camk4/Pln/Gnas	5
mmu04261	Adrenergic signaling in cardiomyocytes	3/241	152/8930	0.782961	0.998969	0.980192	Calm2/Pln/Gnas	3
mmu05146	Amoebiasis	2/241	107/8930	0.789384	0.998969	0.980192	Gnas/Prdx1	2
mmu04370	VEGF signaling pathway	1/241	58/8930	0.796472	0.998969	0.980192	Cdc42	1
mmu05213	Endometrial cancer	1/241	58/8930	0.796472	0.998969	0.980192	Gsk3b	1
mmu04330	Notch signaling pathway	1/241	60/8930	0.80738	0.998969	0.980192	Cir1	1
mmu04613	Neutrophil extracellular trap formation	4/241	205/8930	0.809062	0.998969	0.980192	H2al2a/Hdac5/Hdac11/Hat1	4
mmu05205	Proteoglycans in cancer	4/241	205/8930	0.809062	0.998969	0.980192	Vav3/Ank2/Itga2/Cdc42	4
mmu04213	Longevity regulating pathway - multiple species	1/241	62/8930	0.817705	0.998969	0.980192	Sod2	1
mmu04913	Ovarian steroidogenesis	1/241	63/8930	0.822659	0.998969	0.980192	Gnas	1
mmu04929	GnRH secretion	1/241	63/8930	0.822659	0.998969	0.980192	Trpc1	1
mmu05217	Basal cell carcinoma	1/241	63/8930	0.822659	0.998969	0.980192	Gsk3b	1
mmu00310	Lysine degradation	1/241	64/8930	0.827479	0.998969	0.980192	Suv39h2	1
mmu04664	Fc epsilon RI signaling pathway	1/241	66/8930	0.836731	0.998969	0.980192	Vav3	1
mmu05230	Central carbon metabolism in cancer	1/241	69/8930	0.849691	0.998969	0.980192	Hk1	1
mmu04217	Necroptosis	3/241	174/8930	0.853608	0.998969	0.980192	H2al2a/Ppia/Fth1	3
mmu05225	Hepatocellular carcinoma	3/241	174/8930	0.853608	0.998969	0.980192	Frat2/Gsk3b/Gstt4	3
mmu05167	Kaposi sarcoma-associated herpesvirus infection	4/241	224/8930	0.859726	0.998969	0.980192	Calm2/Rps27a/Gsk3b/Cyct	4
mmu00480	Glutathione metabolism	1/241	72/8930	0.861626	0.998969	0.980192	Gstt4	1
mmu04927	Cortisol synthesis and secretion	1/241	72/8930	0.861626	0.998969	0.980192	Gnas	1
mmu05223	Non-small cell lung cancer	1/241	72/8930	0.861626	0.998969	0.980192	Rassf1	1
mmu05207	Chemical carcinogenesis - receptor activation	4/241	225/8930	0.862044	0.998969	0.980192	Ccnd3/Kpna1/Gstt4/Gnas	4
mmu04917	Prolactin signaling pathway	1/241	74/8930	0.869054	0.998969	0.980192	Gsk3b	1
mmu04918	Thyroid hormone synthesis	1/241	74/8930	0.869054	0.998969	0.980192	Gnas	1
mmu05212	Pancreatic cancer	1/241	76/8930	0.876084	0.998969	0.980192	Cdc42	1
mmu04915	Estrogen signaling pathway	2/241	134/8930	0.881249	0.998969	0.980192	Calm2/Gnas	2
mmu05170	Human immunodeficiency virus 1 infection	4/241	240/8930	0.893082	0.998969	0.980192	Calm2/Cfl2/Cfl1/Cyct	4
mmu04012	ErbB signaling pathway	1/241	84/8930	0.900641	0.998969	0.980192	Gsk3b	1
mmu05204	Chemical carcinogenesis - DNA adducts	1/241	84/8930	0.900641	0.998969	0.980192	Gstt4	1
mmu04911	Insulin secretion	1/241	86/8930	0.905981	0.998969	0.980192	Gnas	1
mmu05224	Breast cancer	2/241	147/8930	0.910812	0.998969	0.980192	Frat2/Gsk3b	2
mmu04658	Th1 and Th2 cell differentiation	1/241	88/8930	0.911036	0.998969	0.980192	Prkcq	1
mmu05235	PD-L1 expression and PD-1 checkpoint pathway in cancer	1/241	88/8930	0.911036	0.998969	0.980192	Prkcq	1
mmu05416	Viral myocarditis	1/241	88/8930	0.911036	0.998969	0.980192	Cyct	1
mmu05226	Gastric cancer	2/241	150/8930	0.916583	0.998969	0.980192	Frat2/Gsk3b	2
mmu05206	MicroRNAs in cancer	5/241	303/8930	0.916711	0.998969	0.980192	Hdac5/Rassf1/Mcl1/Stmn1/Ddit4	5
mmu04657	IL-17 signaling pathway	1/241	91/8930	0.918115	0.998969	0.980192	Gsk3b	1
mmu05032	Morphine addiction	1/241	91/8930	0.918115	0.998969	0.980192	Gnas	1
mmu05163	Human cytomegalovirus infection	4/241	256/8930	0.919301	0.998969	0.980192	Calm2/Gsk3b/Cyct/Gnas	4
mmu04914	Progesterone-mediated oocyte maturation	1/241	92/8930	0.920347	0.998969	0.980192	Bub1	1
mmu04610	Complement and coagulation cascades	1/241	93/8930	0.922519	0.998969	0.980192	Zp3r	1
mmu04061	Viral protein interaction with cytokine and cytokine receptor	1/241	95/8930	0.926688	0.998969	0.980192	Ccl27a	1
mmu04350	TGF-beta signaling pathway	1/241	95/8930	0.926688	0.998969	0.980192	E2f5	1
mmu04621	NOD-like receptor signaling pathway	3/241	211/8930	0.92799	0.998969	0.980192	Atg12/Gabarapl2/Pkn2	3
mmu05231	Choline metabolism in cancer	1/241	98/8930	0.932526	0.998969	0.980192	Lypla1	1
mmu05215	Prostate cancer	1/241	99/8930	0.934367	0.998969	0.980192	Gsk3b	1
mmu04933	AGE-RAGE signaling pathway in diabetic complications	1/241	101/8930	0.937901	0.998969	0.980192	Cdc42	1
mmu05160	Hepatitis C	2/241	165/8930	0.940542	0.998969	0.980192	Gsk3b/Cyct	2
mmu04064	NF-kappa B signaling pathway	1/241	105/8930	0.944409	0.998969	0.980192	Prkcq	1
mmu04659	Th17 cell differentiation	1/241	105/8930	0.944409	0.998969	0.980192	Prkcq	1
mmu04974	Protein digestion and absorption	1/241	108/8930	0.948841	0.998969	0.980192	Prcp	1
mmu05145	Toxoplasmosis	1/241	110/8930	0.951598	0.998969	0.980192	Cyct	1
mmu04625	C-type lectin receptor signaling pathway	1/241	112/8930	0.954207	0.998969	0.980192	Calm2	1
mmu04725	Cholinergic synapse	1/241	112/8930	0.954207	0.998969	0.980192	Camk4	1
mmu04668	TNF signaling pathway	1/241	113/8930	0.955459	0.998969	0.980192	Mmp14	1
mmu05152	Tuberculosis	2/241	180/8930	0.957886	0.998969	0.980192	Calm2/Cyct	2
mmu04650	Natural killer cell mediated cytotoxicity	1/241	121/8930	0.964319	0.998969	0.980192	Vav3	1
mmu04071	Sphingolipid signaling pathway	1/241	124/8930	0.967169	0.998969	0.980192	Sptlc2	1
mmu05166	Human T-cell leukemia virus 1 infection	3/241	250/8930	0.967592	0.998969	0.980192	1700009N14Rik/Ccnd3/Cdkn2c	3
mmu04152	AMPK signaling pathway	1/241	126/8930	0.968941	0.998969	0.980192	Hmgcr	1
mmu04380	Osteoclast differentiation	1/241	128/8930	0.970618	0.998969	0.980192	Camk4	1
mmu04926	Relaxin signaling pathway	1/241	129/8930	0.971423	0.998969	0.980192	Gnas	1
mmu04550	Signaling pathways regulating pluripotency of stem cells	1/241	140/8930	0.978948	0.998969	0.980192	Gsk3b	1
mmu04936	Alcoholic liver disease	1/241	141/8930	0.979525	0.998969	0.980192	Gsk3b	1
mmu05322	Systemic lupus erythematosus	1/241	148/8930	0.983147	0.998969	0.980192	H2al2a	1
mmu04060	Cytokine-cytokine receptor interaction	3/241	292/8930	0.986891	0.998969	0.980192	Il31/Ccl27a/Il11	3
mmu05161	Hepatitis B	1/241	163/8930	0.988902	0.998969	0.980192	Cyct	1
mmu04514	Cell adhesion molecules	1/241	174/8930	0.991834	0.998969	0.980192	Cadm1	1
mmu05168	Herpes simplex virus 1 infection	4/241	459/8930	0.998743	0.99997	0.981174	Zfp607b/Cyct/Srsf5/Srsf2	4
mmu04080	Neuroactive ligand-receptor interaction	1/241	373/8930	0.99997	0.99997	0.981174	Chrne	1

## Sheet: Spermatid
ID	Description	GeneRatio	BgRatio	p value	p.adjust	q value	gene ID	Count
mmu05016	Huntington disease	27/261	302/8930	1.97829e-07	5.44029e-05	5.24766e-05	Tuba3b/Cox8a/Tuba3a/Tuba1a/Cox4i1/Sem1/Psmd9/Atp5e/Dnali1/Nrbf2/Ndufa13/Actr1b/Psmb4/Ndufa3/Psmb2/Dnah8/Uqcr11/Dnal4/Ndufb9/Cyct/Ndufc2/Ndufa11/Psmd12/Uqcrc2/Ift57/Polr2f/Creb3l4	27
mmu05014	Amyotrophic lateral sclerosis	29/261	369/8930	1.03994e-06	0.000142992	0.000137929	Tuba3b/Cox8a/Tuba3a/Tuba1a/Cox4i1/Sem1/Psmd9/Pfn3/Atp5e/Dnali1/Nrbf2/Nxt1/Ndufa13/Fus/Nup160/Actr1b/Psmb4/Ppp3ca/Ndufa3/Psmb2/Dnah8/Uqcr11/Dnal4/Ndufb9/Cyct/Ndufc2/Ndufa11/Psmd12/Uqcrc2	29
mmu05022	Pathways of neurodegeneration - multiple diseases	33/261	471/8930	2.36468e-06	0.000216762	0.000209087	Calm2/App/Rps27a/Tuba3b/Cox8a/Tuba3a/Tuba1a/Cox4i1/Sem1/Psmd9/Frat2/Atp5e/Dnali1/Nrbf2/Ndufa13/Fus/Actr1b/Psmb4/Ppp3ca/Ndufa3/Psmb2/Dnah8/Uqcr11/Dnal4/Ndufb9/Cyct/Ndufc2/Ndufa11/Psmd12/Gsk3b/Uqcrc2/Ift57/Atxn3	33
mmu05020	Prion disease	23/261	268/8930	3.36116e-06	0.000231079	0.000222898	Tuba3b/Cox8a/Tuba3a/Tuba1a/Cox4i1/Sem1/Psmd9/Atp5e/Ndufa13/Psmb4/Ppp3ca/Ndufa3/Psmb2/Uqcr11/Ndufb9/Cyct/Ndufc2/Ndufa11/Psmd12/Gsk3b/Uqcrc2/Stip1/Creb3l4	23
mmu00190	Oxidative phosphorylation	15/261	135/8930	8.64978e-06	0.000407592	0.00039316	Atp6v1e2/Cox8a/Cox4i1/Atp5e/Ndufa13/Ppa2/Atp5k/Atp6v1f/Ndufa3/Uqcr11/Ndufb9/Cyct/Ndufc2/Ndufa11/Uqcrc2	15
mmu05012	Parkinson disease	22/261	264/8930	8.89291e-06	0.000407592	0.00039316	Calm2/Rps27a/Tuba3b/Gnas/Cox8a/Tuba3a/Tuba1a/Cox4i1/Sem1/Psmd9/Atp5e/Ndufa13/Psmb4/Ndufa3/Psmb2/Uqcr11/Ndufb9/Cyct/Ndufc2/Ndufa11/Psmd12/Uqcrc2	22
mmu05010	Alzheimer disease	25/261	383/8930	0.000135065	0.00530612	0.00511825	Calm2/App/Tuba3b/Cox8a/Tuba3a/Tuba1a/Cox4i1/Sem1/Psmd9/Frat2/Atp5e/Nrbf2/Ndufa13/Psmb4/Ppp3ca/Ndufa3/Psmb2/Uqcr11/Ndufb9/Cyct/Ndufc2/Ndufa11/Psmd12/Gsk3b/Uqcrc2	25
mmu04932	Non-alcoholic fatty liver disease	14/261	156/8930	0.000182914	0.00628768	0.00606505	Cdc42/Cox8a/Cox4i1/Adipoq/Ndufa13/Ndufa3/Uqcr11/Adipor1/Ndufb9/Cyct/Ndufc2/Ndufa11/Gsk3b/Uqcrc2	14
mmu04714	Thermogenesis	17/261	231/8930	0.0004234	0.0119208	0.0114988	Ndufaf2/Prkg1/Gnas/Cox8a/Cox4i1/Ndufaf3/Atp5e/Adcy10/Ndufa13/Atp5k/Ndufa3/Uqcr11/Ndufb9/Ndufc2/Ndufa11/Uqcrc2/Creb3l4	17
mmu05132	Salmonella infection	18/261	253/8930	0.000433485	0.0119208	0.0114988	Cdc42/Vps39/Tuba3b/Tuba3a/Myl12a/Tuba1a/Pfn3/Arpc5/Gcc2/BC048507/Actr2/Cyth1/Rps3/Actr1b/Acbd3/Dnm2/Cyct/Dync2li1	18
mmu03010	Ribosome	14/261	179/8930	0.000746929	0.0186732	0.0180121	Rps27a/Rps5/Rpl15/Rpl29/Rps15/Rpl14/Rpl9/Rps28/Rps3/Rpl10a/Mrpl24/Mrpl10/Rpl22/Rpl31	14
mmu03050	Proteasome	6/261	47/8930	0.00231109	0.0529625	0.0510873	Sem1/Psmd9/Psmb4/Psmb2/Psmd12/Psmf1	6
mmu00010	Glycolysis / Gluconeogenesis	7/261	67/8930	0.00327502	0.0692792	0.0668263	Gapdhs/Bpgm/Aldh3b1/Hk1/Aldh3b2/Aldoart1/Tpi1	7
mmu04962	Vasopressin-regulated water reabsorption	5/261	44/8930	0.00878809	0.163642	0.157848	Gnas/BC048507/Rab11a/Creb3l4/Dync2li1	5
mmu05415	Diabetic cardiomyopathy	13/261	211/8930	0.00892592	0.163642	0.157848	Cox8a/Cox4i1/Atp5e/Ndufa13/Ace/Ndufa3/Uqcr11/Ndufb9/Ndufc2/Ndufa11/Gfpt1/Gsk3b/Uqcrc2	13
mmu03013	Nucleocytoplasmic transport	8/261	118/8930	0.0220992	0.379829	0.366381	1700009N14Rik/Nxt1/Upf3b/Thoc7/Nup160/Rangap1/Sumo2/Ncbp2	8
mmu04530	Tight junction	10/261	167/8930	0.0245218	0.381725	0.368209	Rap1a/Cdc42/Tuba3b/Slc9a3r1/Tuba3a/Myl12a/Tuba1a/Rab8b/Arpc5/Actr2	10
mmu00240	Pyrimidine metabolism	5/261	57/8930	0.0249856	0.381725	0.368209	Umps/Dut/Uck2/Nt5c3b/Nt5c1b	5
mmu00360	Phenylalanine metabolism	3/261	23/8930	0.0283794	0.400688	0.386501	Got1l1/Aldh3b1/Aldh3b2	3
mmu05171	Coronavirus disease - COVID-19	13/261	247/8930	0.0291409	0.400688	0.386501	Rps27a/Rps5/Rpl15/Rpl29/Rps15/Rpl14/Rpl9/Rps28/Rps3/Rpl10a/Ace/Rpl22/Rpl31	13
mmu03040	Spliceosome	8/261	134/8930	0.0425111	0.554499	0.534866	Fus/Lsm4/Prpf38b/Srsf2/Snrnp27/Ncbp2/Prpf6/Puf60	8
mmu04720	Long-term potentiation	5/261	67/8930	0.0456963	0.554499	0.534866	Calm2/Rap1a/Rap1b/Camk4/Ppp3ca	5
mmu05211	Renal cell carcinoma	5/261	68/8930	0.0481973	0.554499	0.534866	Rap1a/Cdc42/Rap1b/Eloc/Vhl	5
mmu05031	Amphetamine addiction	5/261	69/8930	0.0507778	0.554499	0.534866	Calm2/Gnas/Camk4/Ppp3ca/Creb3l4	5
mmu03060	Protein export	3/261	29/8930	0.0515659	0.554499	0.534866	Srpr/Immp1l/Sec11c	3
mmu04140	Autophagy - animal	8/261	140/8930	0.052619	0.554499	0.534866	Ddit4/Atg12/Rragd/Trp53inp2/Nrbf2/Gabarapl2/Prkcq/Igbp1b	8
mmu05017	Spinocerebellar ataxia	8/261	141/8930	0.0544417	0.554499	0.534866	Sem1/Psmd9/Nrbf2/Psmb4/Psmb2/Cyct/Psmd12/Atxn3	8
mmu05208	Chemical carcinogenesis - reactive oxygen species	11/261	222/8930	0.0609126	0.598248	0.577066	Cox8a/Cox4i1/Atp5e/Ndufa13/Ndufa3/Uqcr11/Ndufb9/Ndufc2/Ndufa11/Uqcrc2/Ptpn1	11
mmu04136	Autophagy - other	3/261	32/8930	0.0657181	0.623189	0.601124	Atg12/Gabarapl2/Igbp1b	3
mmu00730	Thiamine metabolism	2/261	15/8930	0.0695834	0.627985	0.60575	Ntpcr/Ak1	2
mmu04130	SNARE interactions in vesicular transport	3/261	33/8930	0.070791	0.627985	0.60575	Vamp3/Gosr2/Bet1	3
mmu00051	Fructose and mannose metabolism	3/261	36/8930	0.0870156	0.747791	0.721314	Hk1/Aldoart1/Tpi1	3
mmu00230	Purine metabolism	7/261	136/8930	0.103361	0.750449	0.723878	Adssl1/Adcy10/Impdh2/Ntpcr/Nt5c3b/Ak1/Nt5c1b	7
mmu04210	Apoptosis	7/261	136/8930	0.103361	0.750449	0.723878	Tuba3b/Diablo/Lmnb2/Mcl1/Tuba3a/Tuba1a/Cyct	7
mmu04144	Endocytosis	12/261	273/8930	0.103834	0.750449	0.723878	Capza3/Cdc42/Arpc5/Spg21/Actr2/Cyth1/Capza2/Rab31/Rab11a/Dnm2/Smap2/Stam2	12
mmu00250	Alanine, aspartate and glutamate metabolism	3/261	39/8930	0.104649	0.750449	0.723878	Got1l1/Adssl1/Gfpt1	3
mmu04371	Apelin signaling pathway	7/261	137/8930	0.106375	0.750449	0.723878	Calm2/Mef2c/Hdac5/Mef2a/Adcy10/Gng5/Camk4	7
mmu04540	Gap junction	5/261	86/8930	0.106665	0.750449	0.723878	Prkg1/Tuba3b/Gnas/Tuba3a/Tuba1a	5
mmu04810	Regulation of actin cytoskeleton	10/261	220/8930	0.110804	0.750449	0.723878	Itga2/Cdc42/Abi2/Myl12a/Tmsb4x/Pfn3/Arpc5/Itga1/Actr2/Itgad	10
mmu00350	Tyrosine metabolism	3/261	40/8930	0.110816	0.750449	0.723878	Got1l1/Aldh3b1/Aldh3b2	3
mmu00100	Steroid biosynthesis	2/261	20/8930	0.114614	0.750449	0.723878	Sqle/Cyp51	2
mmu01210	2-Oxocarboxylic acid metabolism	2/261	20/8930	0.114614	0.750449	0.723878	Got1l1/4933405O20Rik	2
mmu00531	Glycosaminoglycan degradation	2/261	21/8930	0.124338	0.795182	0.767027	Hyal5/Spam1	2
mmu03430	Mismatch repair	2/261	22/8930	0.13425	0.802212	0.773808	Rfc4/Pold3	2
mmu03022	Basal transcription factors	3/261	44/8930	0.136795	0.802212	0.773808	Taf13/Taf9b/Taf15	3
mmu01200	Carbon metabolism	6/261	121/8930	0.14294	0.802212	0.773808	Got1l1/4933405O20Rik/Mdh2/Hk1/Aldoart1/Tpi1	6
mmu03008	Ribosome biogenesis in eukaryotes	6/261	121/8930	0.14294	0.802212	0.773808	Nhp2/1700009N14Rik/Drosha/Xrn2/Nxt1/Rpp38	6
mmu04114	Oocyte meiosis	6/261	121/8930	0.14294	0.802212	0.773808	Calm2/Plcz1/Ppp3ca/Bub1/Rec8/Ywhab	6
mmu04722	Neurotrophin signaling pathway	6/261	121/8930	0.14294	0.802212	0.773808	Calm2/Rap1a/Cdc42/Rap1b/Camk4/Gsk3b	6
mmu05034	Alcoholism	9/261	205/8930	0.146363	0.804996	0.776494	Calm2/Hdac5/Gnas/H2al2a/Gng5/Hat1/Camk4/H2al3/Creb3l4	9
mmu04611	Platelet activation	6/261	124/8930	0.154993	0.825559	0.796329	Itga2/Rap1a/Prkg1/Gnas/Myl12a/Rap1b	6
mmu04713	Circadian entrainment	5/261	98/8930	0.158712	0.825559	0.796329	Calm2/Prkg1/Gnas/Adcy10/Gng5	5
mmu04110	Cell cycle	6/261	125/8930	0.159108	0.825559	0.796329	Ccnd3/E2f5/Bub1/Cdkn2c/Gsk3b/Ywhab	6
mmu04145	Phagosome	8/261	182/8930	0.163767	0.833999	0.804469	Itga2/Atp6v1e2/Tuba3b/Tuba3a/Tuba1a/Vamp3/Atp6v1f/Msr1	8
mmu00340	Histidine metabolism	2/261	26/8930	0.175424	0.835443	0.805863	Aldh3b1/Aldh3b2	2
mmu04925	Aldosterone synthesis and secretion	5/261	102/8930	0.178018	0.835443	0.805863	Calm2/Gnas/Camk4/Atf1/Creb3l4	5
mmu04924	Renin secretion	4/261	76/8930	0.181834	0.835443	0.805863	Calm2/Gnas/Ace/Ppp3ca	4
mmu05100	Bacterial invasion of epithelial cells	4/261	76/8930	0.181834	0.835443	0.805863	Cdc42/Arpc5/Actr2/Dnm2	4
mmu04142	Lysosome	6/261	131/8930	0.184761	0.835443	0.805863	Ap1s2/Hyal5/Spam1/Cd164/Ap4m1/Ap3s1	6
mmu04392	Hippo signaling pathway - multiple species	2/261	27/8930	0.186014	0.835443	0.805863	Mob1b/Rassf1	2
mmu04966	Collecting duct acid secretion	2/261	27/8930	0.186014	0.835443	0.805863	Atp6v1e2/Atp6v1f	2
mmu00650	Butanoate metabolism	2/261	28/8930	0.19669	0.835443	0.805863	Aacs/L2hgdh	2
mmu05135	Yersinia infection	6/261	134/8930	0.198166	0.835443	0.805863	Cdc42/Fyb/Arpc5/Actr2/Pkn2/Gsk3b	6
mmu01230	Biosynthesis of amino acids	4/261	79/8930	0.199694	0.835443	0.805863	Got1l1/4933405O20Rik/Aldoart1/Tpi1	4
mmu04728	Dopaminergic synapse	6/261	135/8930	0.202714	0.835443	0.805863	Calm2/Gnas/Gng5/Ppp3ca/Gsk3b/Creb3l4	6
mmu00062	Fatty acid elongation	2/261	29/8930	0.20744	0.835443	0.805863	Acot7/Hacd2	2
mmu04928	Parathyroid hormone synthesis, secretion and action	5/261	108/8930	0.208512	0.835443	0.805863	Mef2c/Mef2a/Gnas/Slc9a3r1/Creb3l4	5
mmu04978	Mineral absorption	3/261	54/8930	0.209044	0.835443	0.805863	Fth1/Mt2/Hmox2	3
mmu03020	RNA polymerase	2/261	30/8930	0.21825	0.835443	0.805863	Polr3f/Polr2f	2
mmu04931	Insulin resistance	5/261	110/8930	0.219039	0.835443	0.805863	Prkcq/Gfpt1/Gsk3b/Ptpn1/Creb3l4	5
mmu04910	Insulin signaling pathway	6/261	139/8930	0.221273	0.835443	0.805863	Calm2/Trip10/Hk1/Prkar1a/Gsk3b/Ptpn1	6
mmu04923	Regulation of lipolysis in adipocytes	3/261	56/8930	0.224411	0.835443	0.805863	Prkg1/Gnas/Abhd5	3
mmu03018	RNA degradation	4/261	84/8930	0.230544	0.835443	0.805863	Xrn2/Lsm4/Exosc4/Btg1	4
mmu04510	Focal adhesion	8/261	201/8930	0.234884	0.835443	0.805863	Itga2/Rap1a/Cdc42/Ccnd3/Myl12a/Rap1b/Itga1/Gsk3b	8
mmu04141	Protein processing in endoplasmic reticulum	7/261	172/8930	0.238185	0.835443	0.805863	Sar1a/Dnajc5b/Ssr3/Dnajc1/Rnf185/Erp29/Atxn3	7
mmu00020	Citrate cycle (TCA cycle)	2/261	32/8930	0.24	0.835443	0.805863	4933405O20Rik/Mdh2	2
mmu00410	beta-Alanine metabolism	2/261	32/8930	0.24	0.835443	0.805863	Aldh3b1/Aldh3b2	2
mmu00512	Mucin type O-glycan biosynthesis	2/261	32/8930	0.24	0.835443	0.805863	Galntl5/St6galnac2	2
mmu04215	Apoptosis - multiple species	2/261	32/8930	0.24	0.835443	0.805863	Diablo/Cyct	2
mmu04970	Salivary secretion	4/261	86/8930	0.243204	0.836015	0.806414	Calm2/Prkg1/Gnas/Lyzl1	4
mmu04260	Cardiac muscle contraction	4/261	87/8930	0.249593	0.847385	0.817382	Cox8a/Cox4i1/Uqcr11/Uqcrc2	4
mmu01040	Biosynthesis of unsaturated fatty acids	2/261	34/8930	0.261847	0.852281	0.822105	Acot7/Hacd2	2
mmu03410	Base excision repair	2/261	34/8930	0.261847	0.852281	0.822105	Pold3/Apex1	2
mmu04961	Endocrine and other factor-regulated calcium reabsorption	3/261	61/8930	0.263676	0.852281	0.822105	Gnas/Rab11a/Dnm2	3
mmu04723	Retrograde endocannabinoid signaling	6/261	148/8930	0.264914	0.852281	0.822105	Ndufa13/Gng5/Ndufa3/Ndufb9/Ndufc2/Ndufa11	6
mmu04211	Longevity regulating pathway	4/261	90/8930	0.268966	0.852281	0.822105	Adipoq/Camk4/Adipor1/Creb3l4	4
mmu03030	DNA replication	2/261	35/8930	0.27278	0.852281	0.822105	Rfc4/Pold3	2
mmu00130	Ubiquinone and other terpenoid-quinone biosynthesis	1/261	11/8930	0.27854	0.852281	0.822105	Coq5	1
mmu00920	Sulfur metabolism	1/261	11/8930	0.27854	0.852281	0.822105	Sqor	1
mmu00983	Drug metabolism - other enzymes	4/261	92/8930	0.282028	0.852281	0.822105	Umps/Impdh2/Dut/Uck2	4
mmu04666	Fc gamma R-mediated phagocytosis	4/261	92/8930	0.282028	0.852281	0.822105	Cdc42/Arpc5/Actr2/Dnm2	4
mmu04614	Renin-angiotensin system	2/261	37/8930	0.29462	0.880657	0.849476	Prcp/Ace	2
mmu04150	mTOR signaling pathway	6/261	156/8930	0.305386	0.893775	0.862129	Ddit4/Atp6v1e2/Rragd/Clip1/Atp6v1f/Gsk3b	6
mmu01250	Biosynthesis of nucleotide sugars	2/261	38/8930	0.305509	0.893775	0.862129	Hk1/Gfpt1	2
mmu04216	Ferroptosis	2/261	40/8930	0.327184	0.9298	0.896879	Fth1/Ncoa4	2
mmu04916	Melanogenesis	4/261	100/8930	0.335049	0.9298	0.896879	Calm2/Gnas/Gsk3b/Creb3l4	4
mmu04622	RIG-I-like receptor signaling pathway	3/261	70/8930	0.335932	0.9298	0.896879	Pin1rt1/Atg12/Azi2	3
mmu04934	Cushing syndrome	6/261	162/8930	0.336435	0.9298	0.896879	Rap1a/Gnas/Rap1b/Cdkn2c/Gsk3b/Creb3l4	6
mmu03440	Homologous recombination	2/261	41/8930	0.337957	0.9298	0.896879	Sem1/Pold3	2
mmu04920	Adipocytokine signaling pathway	3/261	71/8930	0.343986	0.9298	0.896879	Adipoq/Adipor1/Prkcq	3
mmu04115	p53 signaling pathway	3/261	72/8930	0.352032	0.9298	0.896879	Ccnd3/Ppm1d/Cyct	3
mmu03015	mRNA surveillance pathway	4/261	103/8930	0.355093	0.9298	0.896879	Nxt1/Upf3b/Fus/Ncbp2	4
mmu04660	T cell receptor signaling pathway	4/261	103/8930	0.355093	0.9298	0.896879	Cdc42/Ppp3ca/Prkcq/Gsk3b	4
mmu00514	Other types of O-glycan biosynthesis	2/261	43/8930	0.359338	0.9298	0.896879	Galntl5/Pofut2	2
mmu03420	Nucleotide excision repair	2/261	43/8930	0.359338	0.9298	0.896879	Rfc4/Pold3	2
mmu00604	Glycosphingolipid biosynthesis - ganglio series	1/261	15/8930	0.359367	0.9298	0.896879	Slc33a1	1
mmu04922	Glucagon signaling pathway	4/261	104/8930	0.361777	0.9298	0.896879	Calm2/Gnas/Ppp3ca/Creb3l4	4
mmu04310	Wnt signaling pathway	6/261	168/8930	0.367829	0.936603	0.903441	Ctnnbip1/Ccnd3/Lgr6/Frat2/Ppp3ca/Gsk3b	6
mmu04721	Synaptic vesicle cycle	3/261	77/8930	0.392035	0.985247	0.950363	Atp6v1e2/Atp6v1f/Dnm2	3
mmu04022	cGMP-PKG signaling pathway	6/261	173/8930	0.394099	0.985247	0.950363	Calm2/Mef2c/Prkg1/Mef2a/Ppp3ca/Creb3l4	6
mmu04930	Type II diabetes mellitus	2/261	48/8930	0.411581	0.986588	0.951656	Adipoq/Hk1	2
mmu05030	Cocaine addiction	2/261	48/8930	0.411581	0.986588	0.951656	Gnas/Creb3l4	2
mmu04270	Vascular smooth muscle contraction	5/261	144/8930	0.412749	0.986588	0.951656	Calm2/Prkg1/Gnas/Actg2/Prkcq	5
mmu04724	Glutamatergic synapse	4/261	113/8930	0.421628	0.986588	0.951656	Gnas/Homer1/Gng5/Ppp3ca	4
mmu04066	HIF-1 signaling pathway	4/261	114/8930	0.428213	0.986588	0.951656	Eloc/Hk1/Aldoart1/Vhl	4
mmu04972	Pancreatic secretion	4/261	114/8930	0.428213	0.986588	0.951656	Rap1a/Gnas/Rap1b/Rab11a	4
mmu04015	Rap1 signaling pathway	7/261	214/8930	0.435563	0.986588	0.951656	Calm2/Rap1a/Cdc42/Gnas/Fyb/Rap1b/Pfn3	7
mmu04935	Growth hormone synthesis, secretion and action	4/261	116/8930	0.441322	0.986588	0.951656	Gnas/Adcy10/Gsk3b/Creb3l4	4
mmu00520	Amino sugar and nucleotide sugar metabolism	2/261	51/8930	0.441912	0.986588	0.951656	Hk1/Gfpt1	2
mmu03460	Fanconi anemia pathway	2/261	51/8930	0.441912	0.986588	0.951656	Poln/Ube2t	2
mmu05417	Lipid and atherosclerosis	7/261	216/8930	0.445148	0.986588	0.951656	Calm2/Rap1a/Cdc42/Rap1b/Ppp3ca/Cyct/Gsk3b	7
mmu00220	Arginine biosynthesis	1/261	20/8930	0.447831	0.986588	0.951656	Got1l1	1
mmu04670	Leukocyte transendothelial migration	4/261	118/8930	0.454343	0.986588	0.951656	Rap1a/Cdc42/Myl12a/Rap1b	4
mmu04024	cAMP signaling pathway	7/261	218/8930	0.454706	0.986588	0.951656	Calm2/Rap1a/Gnas/Rap1b/Adcy10/Camk4/Creb3l4	7
mmu00270	Cysteine and methionine metabolism	2/261	53/8930	0.46165	0.986588	0.951656	Got1l1/Mdh2	2
mmu04146	Peroxisome	3/261	86/8930	0.462212	0.986588	0.951656	Pex11a/Pex5l/Prdx1	3
mmu04921	Oxytocin signaling pathway	5/261	153/8930	0.464599	0.986588	0.951656	Calm2/Mef2c/Gnas/Camk4/Ppp3ca	5
mmu05323	Rheumatoid arthritis	3/261	87/8930	0.469806	0.986588	0.951656	Atp6v1e2/Il11/Atp6v1f	3
mmu00330	Arginine and proline metabolism	2/261	54/8930	0.471366	0.986588	0.951656	Got1l1/Odc1	2
mmu04512	ECM-receptor interaction	3/261	88/8930	0.477351	0.986588	0.951656	Itga2/Sv2c/Itga1	3
mmu03320	PPAR signaling pathway	3/261	89/8930	0.484847	0.986588	0.951656	Dbil5/Adipoq/Dbi	3
mmu04390	Hippo signaling pathway	5/261	157/8930	0.487228	0.986588	0.951656	Ccnd3/Mob1b/Rassf1/Gsk3b/Ywhab	5
mmu04912	GnRH signaling pathway	3/261	90/8930	0.492291	0.986588	0.951656	Calm2/Cdc42/Gnas	3
mmu04062	Chemokine signaling pathway	6/261	192/8930	0.49274	0.986588	0.951656	Rap1a/Cdc42/Rap1b/Ccl27a/Gng5/Gsk3b	6
mmu00515	Mannose type O-glycan biosynthesis	1/261	23/8930	0.494952	0.986588	0.951656	Pomgnt1	1
mmu00900	Terpenoid backbone biosynthesis	1/261	23/8930	0.494952	0.986588	0.951656	Hmgcr	1
mmu05410	Hypertrophic cardiomyopathy	3/261	91/8930	0.499682	0.986588	0.951656	Itga2/Itga1/Ace	3
mmu04152	AMPK signaling pathway	4/261	126/8930	0.505326	0.986588	0.951656	Adipoq/Adipor1/Hmgcr/Creb3l4	4
mmu04340	Hedgehog signaling pathway	2/261	58/8930	0.509153	0.986588	0.951656	Csnk1g2/Gsk3b	2
mmu04370	VEGF signaling pathway	2/261	58/8930	0.509153	0.986588	0.951656	Cdc42/Ppp3ca	2
mmu04977	Vitamin digestion and absorption	1/261	24/8930	0.509752	0.986588	0.951656	Plb1	1
mmu05222	Small cell lung cancer	3/261	93/8930	0.5143	0.986588	0.951656	Itga2/Cks2/Cyct	3
mmu04014	Ras signaling pathway	7/261	232/8930	0.520452	0.986588	0.951656	Calm2/Rap1a/Cdc42/Rap1b/Rasal1/Rassf1/Gng5	7
mmu04640	Hematopoietic cell lineage	3/261	94/8930	0.521524	0.986588	0.951656	Itga2/Itga1/Il11	3
mmu05414	Dilated cardiomyopathy	3/261	94/8930	0.521524	0.986588	0.951656	Itga2/Gnas/Itga1	3
mmu00592	alpha-Linolenic acid metabolism	1/261	25/8930	0.524119	0.986588	0.951656	Plb1	1
mmu04730	Long-term depression	2/261	60/8930	0.527376	0.986588	0.951656	Prkg1/Gnas	2
mmu04068	FoxO signaling pathway	4/261	131/8930	0.536107	0.987269	0.952313	Homer1/Atg12/Gabarapl2/Usp7	4
mmu05134	Legionellosis	2/261	61/8930	0.536315	0.987269	0.952313	Sar1a/Cyct	2
mmu04630	JAK-STAT signaling pathway	5/261	168/8930	0.54754	0.987269	0.952313	Ccnd3/Mcl1/Il11/Ptpn2/Stam2	5
mmu04744	Phototransduction	1/261	27/8930	0.551607	0.987269	0.952313	Calm2	1
mmu04950	Maturity onset diabetes of the young	1/261	27/8930	0.551607	0.987269	0.952313	Hnf1b	1
mmu04623	Cytosolic DNA-sensing pathway	2/261	63/8930	0.553843	0.987269	0.952313	Polr3f/Polr2f	2
mmu04137	Mitophagy - animal	2/261	68/8930	0.59559	0.987269	0.952313	Rps27a/Gabarapl2	2
mmu04151	PI3K-Akt signaling pathway	10/261	359/8930	0.608213	0.987269	0.952313	Itga2/Ddit4/Ccnd3/Mcl1/Itga1/Gng5/Pkn2/Gsk3b/Ywhab/Creb3l4	10
mmu00052	Galactose metabolism	1/261	32/8930	0.613603	0.987269	0.952313	Hk1	1
mmu00630	Glyoxylate and dicarboxylate metabolism	1/261	32/8930	0.613603	0.987269	0.952313	Mdh2	1
mmu05165	Human papillomavirus infection	10/261	362/8930	0.618798	0.987269	0.952313	Itga2/Cdc42/Atp6v1e2/Ccnd3/Gnas/Slc9a3r1/Itga1/Atp6v1f/Gsk3b/Creb3l4	10
mmu00982	Drug metabolism - cytochrome P450	2/261	71/8930	0.619207	0.987269	0.952313	Aldh3b1/Aldh3b2	2
mmu04520	Adherens junction	2/261	71/8930	0.619207	0.987269	0.952313	Cdc42/Ptpn1	2
mmu05162	Measles	4/261	146/8930	0.622213	0.987269	0.952313	Ccnd3/Rack1/Cyct/Gsk3b	4
mmu00030	Pentose phosphate pathway	1/261	33/8930	0.624937	0.987269	0.952313	Aldoart1	1
mmu05163	Human cytomegalovirus infection	7/261	256/8930	0.625374	0.987269	0.952313	Calm2/Gnas/Gng5/Ppp3ca/Cyct/Gsk3b/Creb3l4	7
mmu00562	Inositol phosphate metabolism	2/261	72/8930	0.62684	0.987269	0.952313	Plcz1/Tpi1	2
mmu04927	Cortisol synthesis and secretion	2/261	72/8930	0.62684	0.987269	0.952313	Gnas/Creb3l4	2
mmu04120	Ubiquitin mediated proteolysis	4/261	147/8930	0.627586	0.987269	0.952313	Rps27a/Eloc/Ube2a/Vhl	4
mmu04218	Cellular senescence	5/261	184/8930	0.628717	0.987269	0.952313	Calm2/Ccnd3/E2f5/Hipk4/Ppp3ca	5
mmu05418	Fluid shear stress and atherosclerosis	4/261	148/8930	0.63291	0.987269	0.952313	Calm2/Mef2c/Mef2a/Sumo2	4
mmu00980	Metabolism of xenobiotics by cytochrome P450	2/261	73/8930	0.634355	0.987269	0.952313	Aldh3b1/Aldh3b2	2
mmu00500	Starch and sucrose metabolism	1/261	34/8930	0.63594	0.987269	0.952313	Hk1	1
mmu05202	Transcriptional misregulation in cancer	6/261	223/8930	0.639555	0.987269	0.952313	Mef2c/Ccnt1/Fus/Taf15/Cdkn2c/Atf1	6
mmu04725	Cholinergic synapse	3/261	112/8930	0.640665	0.987269	0.952313	Gng5/Camk4/Creb3l4	3
mmu04918	Thyroid hormone synthesis	2/261	74/8930	0.641751	0.987269	0.952313	Gnas/Creb3l4	2
mmu05214	Glioma	2/261	74/8930	0.641751	0.987269	0.952313	Calm2/Camk4	2
mmu05167	Kaposi sarcoma-associated herpesvirus infection	6/261	224/8930	0.643859	0.987269	0.952313	Calm2/Rps27a/Gng5/Ppp3ca/Cyct/Gsk3b	6
mmu04971	Gastric acid secretion	2/261	75/8930	0.64903	0.987269	0.952313	Calm2/Gnas	2
mmu05133	Pertussis	2/261	77/8930	0.663235	0.987269	0.952313	Calm2/Zp3r	2
mmu05412	Arrhythmogenic right ventricular cardiomyopathy	2/261	77/8930	0.663235	0.987269	0.952313	Itga2/Itga1	2
mmu01240	Biosynthesis of cofactors	4/261	154/8930	0.663818	0.987269	0.952313	Adssl1/Umps/Coq5/Ak1	4
mmu05203	Viral carcinogenesis	6/261	229/8930	0.664916	0.987269	0.952313	Cdc42/Hdac5/Ccnd3/Usp7/Ywhab/Creb3l4	6
mmu05216	Thyroid cancer	1/261	37/8930	0.667056	0.987269	0.952313	Ncoa4	1
mmu05169	Epstein-Barr virus infection	6/261	231/8930	0.673118	0.987269	0.952313	Ccnd3/Sem1/Cir1/Usp7/Cyct/Psmd12	6
mmu04662	B cell receptor signaling pathway	2/261	81/8930	0.690258	0.987269	0.952313	Ppp3ca/Gsk3b	2
mmu00260	Glycine, serine and threonine metabolism	1/261	40/8930	0.695522	0.987269	0.952313	Bpgm	1
mmu00513	Various types of N-glycan biosynthesis	1/261	40/8930	0.695522	0.987269	0.952313	Mgat4c	1
mmu00760	Nicotinate and nicotinamide metabolism	1/261	41/8930	0.704461	0.987269	0.952313	Nt5c1b	1
mmu05219	Bladder cancer	1/261	41/8930	0.704461	0.987269	0.952313	Rassf1	1
mmu05170	Human immunodeficiency virus 1 infection	6/261	240/8930	0.708428	0.987269	0.952313	Calm2/Ap1s2/Eloc/Gng5/Ppp3ca/Cyct	6
mmu04911	Insulin secretion	2/261	86/8930	0.721507	0.987269	0.952313	Gnas/Creb3l4	2
mmu00860	Porphyrin and chlorophyll metabolism	1/261	43/8930	0.721562	0.987269	0.952313	Hmox2	1
mmu04975	Fat digestion and absorption	1/261	43/8930	0.721562	0.987269	0.952313	Dgat2	1
mmu04750	Inflammatory mediator regulation of TRP channels	3/261	127/8930	0.722886	0.987269	0.952313	Calm2/Gnas/Prkcq	3
mmu00620	Pyruvate metabolism	1/261	44/8930	0.72974	0.987269	0.952313	Mdh2	1
mmu04926	Relaxin signaling pathway	3/261	129/8930	0.732664	0.987269	0.952313	Gnas/Gng5/Creb3l4	3
mmu04658	Th1 and Th2 cell differentiation	2/261	88/8930	0.733245	0.987269	0.952313	Ppp3ca/Prkcq	2
mmu05210	Colorectal cancer	2/261	88/8930	0.733245	0.987269	0.952313	Cyct/Gsk3b	2
mmu05235	PD-L1 expression and PD-1 checkpoint pathway in cancer	2/261	88/8930	0.733245	0.987269	0.952313	Ppp3ca/Prkcq	2
mmu04727	GABAergic synapse	2/261	89/8930	0.738955	0.987269	0.952313	Gabarapl2/Gng5	2
mmu04726	Serotonergic synapse	3/261	131/8930	0.74217	0.987269	0.952313	App/Gnas/Gng5	3
mmu05164	Influenza A	4/261	173/8930	0.749713	0.987269	0.952313	Ccnd3/Nxt1/Rab11a/Cyct	4
mmu05032	Morphine addiction	2/261	91/8930	0.750064	0.987269	0.952313	Gnas/Gng5	2
mmu04217	Necroptosis	4/261	174/8930	0.75373	0.987269	0.952313	Ppia/Fth1/H2al2a/H2al3	4
mmu04915	Estrogen signaling pathway	3/261	134/8930	0.755924	0.987269	0.952313	Calm2/Gnas/Creb3l4	3
mmu00565	Ether lipid metabolism	1/261	48/8930	0.760125	0.987269	0.952313	Plb1	1
mmu04973	Carbohydrate digestion and absorption	1/261	48/8930	0.760125	0.987269	0.952313	Hk1	1
mmu01522	Endocrine resistance	2/261	93/8930	0.760766	0.987269	0.952313	Gnas/Cdkn2c	2
mmu04010	MAPK signaling pathway	7/261	294/8930	0.762046	0.987269	0.952313	Rap1a/Cdc42/Mef2c/Rap1b/Stmn1/Dusp3/Ppp3ca	7
mmu04979	Cholesterol metabolism	1/261	49/8930	0.767174	0.987269	0.952313	Lrpap1	1
mmu00510	N-Glycan biosynthesis	1/261	50/8930	0.774016	0.987269	0.952313	Mgat4c	1
mmu00591	Linoleic acid metabolism	1/261	50/8930	0.774016	0.987269	0.952313	Plb1	1
mmu00600	Sphingolipid metabolism	1/261	50/8930	0.774016	0.987269	0.952313	Sptlc2	1
mmu04070	Phosphatidylinositol signaling system	2/261	96/8930	0.776075	0.987269	0.952313	Calm2/Plcz1	2
mmu04360	Axon guidance	4/261	181/8930	0.780476	0.987269	0.952313	Cdc42/Myl12a/Ppp3ca/Gsk3b	4
mmu04936	Alcoholic liver disease	3/261	141/8930	0.785728	0.987269	0.952313	Adipoq/Adipor1/Gsk3b	3
mmu00564	Glycerophospholipid metabolism	2/261	98/8930	0.785801	0.987269	0.952313	Plb1/Crls1	2
mmu05215	Prostate cancer	2/261	99/8930	0.790524	0.987269	0.952313	Gsk3b/Creb3l4	2
mmu04976	Bile secretion	2/261	100/8930	0.795155	0.987269	0.952313	Gnas/Hmgcr	2
mmu05142	Chagas disease	2/261	103/8930	0.808511	0.987269	0.952313	Gnas/Ace	2
mmu04072	Phospholipase D signaling pathway	3/261	149/8930	0.816049	0.987269	0.952313	Gnas/Cyth1/Dnm2	3
mmu00280	Valine, leucine and isoleucine degradation	1/261	57/8930	0.81662	0.987269	0.952313	Aacs	1
mmu04659	Th17 cell differentiation	2/261	105/8930	0.816981	0.987269	0.952313	Ppp3ca/Prkcq	2
mmu05213	Endometrial cancer	1/261	58/8930	0.822014	0.987269	0.952313	Gsk3b	1
mmu05146	Amoebiasis	2/261	107/8930	0.825114	0.987269	0.952313	Gnas/Prdx1	2
mmu04261	Adrenergic signaling in cardiomyocytes	3/261	152/8930	0.826448	0.987269	0.952313	Calm2/Gnas/Creb3l4	3
mmu04974	Protein digestion and absorption	2/261	108/8930	0.829059	0.987269	0.952313	Prcp/Col22a1	2
mmu04330	Notch signaling pathway	1/261	60/8930	0.832332	0.987269	0.952313	Cir1	1
mmu04020	Calcium signaling pathway	5/261	240/8930	0.836047	0.987269	0.952313	Calm2/Gnas/Plcz1/Camk4/Ppp3ca	5
mmu00561	Glycerolipid metabolism	1/261	62/8930	0.842055	0.987269	0.952313	Dgat2	1
mmu01212	Fatty acid metabolism	1/261	62/8930	0.842055	0.987269	0.952313	Hacd2	1
mmu04213	Longevity regulating pathway - multiple species	1/261	62/8930	0.842055	0.987269	0.952313	Clpb	1
mmu04625	C-type lectin receptor signaling pathway	2/261	112/8930	0.844048	0.987269	0.952313	Calm2/Ppp3ca	2
mmu04913	Ovarian steroidogenesis	1/261	63/8930	0.846704	0.987269	0.952313	Gnas	1
mmu05217	Basal cell carcinoma	1/261	63/8930	0.846704	0.987269	0.952313	Gsk3b	1
mmu00310	Lysine degradation	1/261	64/8930	0.851216	0.987269	0.952313	Ezh2	1
mmu04613	Neutrophil extracellular trap formation	4/261	205/8930	0.855066	0.987269	0.952313	Hdac5/H2al2a/Hat1/H2al3	4
mmu05161	Hepatitis B	3/261	163/8930	0.860386	0.987269	0.952313	Cyct/Ywhab/Creb3l4	3
mmu05166	Human T-cell leukemia virus 1 infection	5/261	250/8930	0.860776	0.987269	0.952313	1700009N14Rik/Ccnd3/Ppp3ca/Cdkn2c/Creb3l4	5
mmu05160	Hepatitis C	3/261	165/8930	0.865894	0.987269	0.952313	Cyct/Gsk3b/Ywhab	3
mmu04919	Thyroid hormone signaling pathway	2/261	120/8930	0.87051	0.987269	0.952313	Plcz1/Gsk3b	2
mmu05230	Central carbon metabolism in cancer	1/261	69/8930	0.871868	0.987269	0.952313	Hk1	1
mmu00480	Glutathione metabolism	1/261	72/8930	0.882861	0.987269	0.952313	Odc1	1
mmu05223	Non-small cell lung cancer	1/261	72/8930	0.882861	0.987269	0.952313	Rassf1	1
mmu05206	MicroRNAs in cancer	6/261	303/8930	0.88317	0.987269	0.952313	Ddit4/Hdac5/Mcl1/Stmn1/Rassf1/Ezh2	6
mmu04917	Prolactin signaling pathway	1/261	74/8930	0.889663	0.987269	0.952313	Gsk3b	1
mmu04380	Osteoclast differentiation	2/261	128/8930	0.892799	0.987269	0.952313	Camk4/Ppp3ca	2
mmu05212	Pancreatic cancer	1/261	76/8930	0.896071	0.987269	0.952313	Cdc42	1
mmu05152	Tuberculosis	3/261	180/8930	0.901446	0.987269	0.952313	Calm2/Ppp3ca/Cyct	3
mmu01521	EGFR tyrosine kinase inhibitor resistance	1/261	79/8930	0.904995	0.987269	0.952313	Gsk3b	1
mmu01524	Platinum drug resistance	1/261	80/8930	0.907796	0.987269	0.952313	Cyct	1
mmu04012	ErbB signaling pathway	1/261	84/8930	0.918203	0.987269	0.952313	Gsk3b	1
mmu00590	Arachidonic acid metabolism	1/261	86/8930	0.922959	0.987269	0.952313	Plb1	1
mmu05416	Viral myocarditis	1/261	88/8930	0.927439	0.987269	0.952313	Cyct	1
mmu05224	Breast cancer	2/261	147/8930	0.932255	0.987269	0.952313	Frat2/Gsk3b	2
mmu04657	IL-17 signaling pathway	1/261	91/8930	0.933678	0.987269	0.952313	Gsk3b	1
mmu05322	Systemic lupus erythematosus	2/261	148/8930	0.933896	0.987269	0.952313	H2al2a/H2al3	2
mmu04914	Progesterone-mediated oocyte maturation	1/261	92/8930	0.935636	0.987269	0.952313	Bub1	1
mmu05226	Gastric cancer	2/261	150/8930	0.937066	0.987269	0.952313	Frat2/Gsk3b	2
mmu04610	Complement and coagulation cascades	1/261	93/8930	0.937537	0.987269	0.952313	Zp3r	1
mmu04061	Viral protein interaction with cytokine and cytokine receptor	1/261	95/8930	0.941172	0.987269	0.952313	Ccl27a	1
mmu04350	TGF-beta signaling pathway	1/261	95/8930	0.941172	0.987269	0.952313	E2f5	1
mmu05205	Proteoglycans in cancer	3/261	205/8930	0.942284	0.987269	0.952313	Itga2/Cdc42/Drosha	3
mmu04621	NOD-like receptor signaling pathway	3/261	211/8930	0.949421	0.987269	0.952313	Atg12/Gabarapl2/Pkn2	3
mmu04933	AGE-RAGE signaling pathway in diabetic complications	1/261	101/8930	0.950862	0.987269	0.952313	Cdc42	1
mmu04064	NF-kappa B signaling pathway	1/261	105/8930	0.95642	0.987269	0.952313	Prkcq	1
mmu05145	Toxoplasmosis	1/261	110/8930	0.962496	0.987269	0.952313	Cyct	1
mmu05207	Chemical carcinogenesis - receptor activation	3/261	225/8930	0.963009	0.987269	0.952313	Ccnd3/Gnas/Creb3l4	3
mmu04514	Cell adhesion molecules	2/261	174/8930	0.96544	0.987269	0.952313	Cadm1/Igsf11	2
mmu05225	Hepatocellular carcinoma	2/261	174/8930	0.96544	0.987269	0.952313	Frat2/Gsk3b	2
mmu04668	TNF signaling pathway	1/261	113/8930	0.965728	0.987269	0.952313	Creb3l4	1
mmu04650	Natural killer cell mediated cytotoxicity	1/261	121/8930	0.973054	0.989776	0.954731	Ppp3ca	1
mmu04071	Sphingolipid signaling pathway	1/261	124/8930	0.975379	0.989776	0.954731	Sptlc2	1
mmu04550	Signaling pathways regulating pluripotency of stem cells	1/261	140/8930	0.984793	0.995654	0.960401	Gsk3b	1
mmu04060	Cytokine-cytokine receptor interaction	3/261	292/8930	0.992349	0.999619	0.964226	Il31/Il11/Ccl27a	3
mmu05168	Herpes simplex virus 1 infection	3/261	459/8930	0.999897	0.999988	0.964581	Zfp607b/Cyct/Srsf2	3
mmu04080	Neuroactive ligand-receptor interaction	1/261	373/8930	0.999988	0.999988	0.964581	Chrne	1

## Sheet: Sertoli cell
ID	Description	GeneRatio	BgRatio	p value	p.adjust	q value	gene ID	Count
mmu00983	Drug metabolism - other enzymes	6/135	92/8930	0.00262937	0.3414	0.330997	Impdh2/Uck2/Dut/Gstt4/Gstm1/Umps	6
mmu04216	Ferroptosis	4/135	40/8930	0.00299474	0.3414	0.330997	Acsl1/Ncoa4/Ftl1/Ftmt	4
mmu03050	Proteasome	4/135	47/8930	0.00538855	0.40953	0.397051	Psmd9/Psmb4/Psmd12/Psmf1	4
mmu03013	Nucleocytoplasmic transport	6/135	118/8930	0.00884375	0.41044	0.397934	1700009N14Rik/Rangap1/Thoc7/Nup160/Sap18/Ncbp2	6
mmu03320	PPAR signaling pathway	5/135	89/8930	0.0110476	0.41044	0.397934	Dbil5/Acsl1/Dbi/Hmgcs2/Fabp5	5
mmu04530	Tight junction	7/135	167/8930	0.0132323	0.41044	0.397934	Tuba3b/Myl12a/Cdc42/Rab8b/Arpc1b/Arpc5/Slc9a3r1	7
mmu04130	SNARE interactions in vesicular transport	3/135	33/8930	0.0132403	0.41044	0.397934	Bet1/Gosr2/Vamp3	3
mmu05132	Salmonella infection	9/135	253/8930	0.0144014	0.41044	0.397934	Pfn3/BC048507/Tuba3b/Myl12a/Cdc42/Arpc1b/S100a10/Arpc5/Anxa2	9
mmu04810	Regulation of actin cytoskeleton	8/135	220/8930	0.0182972	0.419186	0.406413	Pfn3/Itgad/Tmsb4x/Myl12a/Cdc42/Itga2/Arpc1b/Arpc5	8
mmu00010	Glycolysis / Gluconeogenesis	4/135	67/8930	0.0183853	0.419186	0.406413	Gapdhs/Hk1/Aldh3b1/Bpgm	4
mmu00260	Glycine, serine and threonine metabolism	3/135	40/8930	0.0222156	0.460468	0.446438	Alas2/Gatm/Bpgm	3
mmu05022	Pathways of neurodegeneration - multiple diseases	13/135	471/8930	0.0256408	0.487176	0.472331	Calm2/Frat2/Gsk3b/Tuba3b/Dnah3/App/Dnali1/Slc25a4/Psmd9/Psmb4/Psmd12/Cox8a/Ift57	13
mmu01210	2-Oxocarboxylic acid metabolism	2/135	20/8930	0.0360831	0.576995	0.559413	4933405O20Rik/Got1l1	2
mmu05016	Huntington disease	9/135	302/8930	0.0392893	0.576995	0.559413	Tuba3b/Dnah3/Dnali1/Slc25a4/Psmd9/Psmb4/Psmd12/Cox8a/Ift57	9
mmu00531	Glycosaminoglycan degradation	2/135	21/8930	0.0394938	0.576995	0.559413	Spam1/Hyal5	2
mmu04146	Peroxisome	4/135	86/8930	0.0410019	0.576995	0.559413	Pex5l/Acsl1/Pex11a/Prdx1	4
mmu03430	Mismatch repair	2/135	22/8930	0.0430215	0.576995	0.559413	Rfc4/Pold3	2
mmu00360	Phenylalanine metabolism	2/135	23/8930	0.0466621	0.587352	0.569455	Aldh3b1/Got1l1	2
mmu05135	Yersinia infection	5/135	134/8930	0.0522437	0.587352	0.569455	Fyb/Gsk3b/Cdc42/Arpc1b/Arpc5	5
mmu00240	Pyrimidine metabolism	3/135	57/8930	0.0547614	0.587352	0.569455	Uck2/Dut/Umps	3
mmu04371	Apelin signaling pathway	5/135	137/8930	0.0564429	0.587352	0.569455	Calm2/Hdac5/Adcy10/Camk4/Mef2c	5
mmu04910	Insulin signaling pathway	5/135	139/8930	0.0593479	0.587352	0.569455	Calm2/Gsk3b/Hk1/Prkar1a/Eif4e	5
mmu04392	Hippo signaling pathway - multiple species	2/135	27/8930	0.0622706	0.587352	0.569455	Rassf1/Mob1b	2
mmu04966	Collecting duct acid secretion	2/135	27/8930	0.0622706	0.587352	0.569455	Atp6v1e2/Atp6v1f	2
mmu05010	Alzheimer disease	10/135	383/8930	0.0644288	0.587352	0.569455	Calm2/Frat2/Gsk3b/Tuba3b/App/Slc25a4/Psmd9/Psmb4/Psmd12/Cox8a	10
mmu04270	Vascular smooth muscle contraction	5/135	144/8930	0.0669787	0.587352	0.569455	Prkg1/Calm2/Actg2/Prkcq/Ramp1	5
mmu00512	Mucin type O-glycan biosynthesis	2/135	32/8930	0.0838484	0.647616	0.627883	Galntl5/St6galnac2	2
mmu04150	mTOR signaling pathway	5/135	156/8930	0.0874153	0.647616	0.627883	Clip1/Atp6v1e2/Gsk3b/Atp6v1f/Eif4e	5
mmu00982	Drug metabolism - cytochrome P450	3/135	71/8930	0.0921372	0.647616	0.627883	Gstt4/Aldh3b1/Gstm1	3
mmu03410	Base excision repair	2/135	34/8930	0.0930313	0.647616	0.627883	Pold3/Apex1	2
mmu03030	DNA replication	2/135	35/8930	0.0977277	0.647616	0.627883	Rfc4/Pold3	2
mmu00980	Metabolism of xenobiotics by cytochrome P450	3/135	73/8930	0.0981624	0.647616	0.627883	Gstt4/Aldh3b1/Gstm1	3
mmu05415	Diabetic cardiomyopathy	6/135	211/8930	0.100212	0.647616	0.627883	Gsk3b/Tnni3/Pln/Slc25a4/Cox8a/Gfpt1	6
mmu05012	Parkinson disease	7/135	264/8930	0.105	0.647616	0.627883	Calm2/Tuba3b/Slc25a4/Psmd9/Psmb4/Psmd12/Cox8a	7
mmu05014	Amyotrophic lateral sclerosis	9/135	369/8930	0.10627	0.647616	0.627883	Pfn3/Tuba3b/Dnah3/Nup160/Dnali1/Psmd9/Psmb4/Psmd12/Cox8a	9
mmu05100	Bacterial invasion of epithelial cells	3/135	76/8930	0.107491	0.647616	0.627883	Cdc42/Arpc1b/Arpc5	3
mmu04722	Neurotrophin signaling pathway	4/135	121/8930	0.110655	0.647616	0.627883	Calm2/Gsk3b/Camk4/Cdc42	4
mmu05020	Prion disease	7/135	268/8930	0.111317	0.647616	0.627883	Gsk3b/Tuba3b/Slc25a4/Psmd9/Psmb4/Psmd12/Cox8a	7
mmu01250	Biosynthesis of nucleotide sugars	2/135	38/8930	0.1122	0.647616	0.627883	Hk1/Gfpt1	2
mmu00250	Alanine, aspartate and glutamate metabolism	2/135	39/8930	0.117142	0.647616	0.627883	Got1l1/Gfpt1	2
mmu01521	EGFR tyrosine kinase inhibitor resistance	3/135	79/8930	0.117151	0.647616	0.627883	Gas6/Gsk3b/Eif4e	3
mmu04022	cGMP-PKG signaling pathway	5/135	173/8930	0.121286	0.647616	0.627883	Prkg1/Calm2/Pln/Slc25a4/Mef2c	5
mmu00350	Tyrosine metabolism	2/135	40/8930	0.122138	0.647616	0.627883	Aldh3b1/Got1l1	2
mmu04142	Lysosome	4/135	131/8930	0.136588	0.677401	0.65676	Spam1/Hyal5/Cd164/Cd63	4
mmu03420	Nucleotide excision repair	2/135	43/8930	0.137425	0.677401	0.65676	Rfc4/Pold3	2
mmu04970	Salivary secretion	3/135	86/8930	0.140874	0.677401	0.65676	Prkg1/Calm2/Cst3	3
mmu04145	Phagosome	5/135	182/8930	0.141382	0.677401	0.65676	Atp6v1e2/Tuba3b/Atp6v1f/Itga2/Vamp3	5
mmu04962	Vasopressin-regulated water reabsorption	2/135	44/8930	0.142611	0.677401	0.65676	BC048507/Rab11a	2
mmu00920	Sulfur metabolism	1/135	11/8930	0.154357	0.718232	0.696347	Sqor	1
mmu04666	Fc gamma R-mediated phagocytosis	3/135	92/8930	0.162376	0.736447	0.714007	Cdc42/Arpc1b/Arpc5	3
mmu05017	Spinocerebellar ataxia	4/135	141/8930	0.164732	0.736447	0.714007	Slc25a4/Psmd9/Psmb4/Psmd12	4
mmu05414	Dilated cardiomyopathy	3/135	94/8930	0.169754	0.744306	0.721626	Tnni3/Pln/Itga2	3
mmu00520	Amino sugar and nucleotide sugar metabolism	2/135	51/8930	0.179937	0.765841	0.742505	Hk1/Gfpt1	2
mmu04713	Circadian entrainment	3/135	98/8930	0.184792	0.765841	0.742505	Prkg1/Calm2/Adcy10	3
mmu05418	Fluid shear stress and atherosclerosis	4/135	148/8930	0.185576	0.765841	0.742505	Calm2/Gstt4/Mef2c/Gstm1	4
mmu04510	Focal adhesion	5/135	201/8930	0.188101	0.765841	0.742505	Gsk3b/Ccnd3/Myl12a/Cdc42/Itga2	5
mmu00330	Arginine and proline metabolism	2/135	54/8930	0.196361	0.771901	0.74838	Got1l1/Gatm	2
mmu04978	Mineral absorption	2/135	54/8930	0.196361	0.771901	0.74838	Mt2/Ftl1	2
mmu04660	T cell receptor signaling pathway	3/135	103/8930	0.204061	0.77934	0.755593	Prkcq/Gsk3b/Cdc42	3
mmu04923	Regulation of lipolysis in adipocytes	2/135	56/8930	0.207412	0.77934	0.755593	Prkg1/Abhd5	2
mmu04390	Hippo signaling pathway	4/135	157/8930	0.213551	0.77934	0.755593	Gsk3b/Rassf1/Ccnd3/Mob1b	4
mmu04340	Hedgehog signaling pathway	2/135	58/8930	0.218529	0.77934	0.755593	Gsk3b/Csnk1g2	2
mmu04370	VEGF signaling pathway	2/135	58/8930	0.218529	0.77934	0.755593	Cdc42/Hspb1	2
mmu04144	Endocytosis	6/135	273/8930	0.2317	0.77934	0.755593	Capza3/Cdc42/Rab11a/Arpc1b/Rab10/Arpc5	6
mmu04931	Insulin resistance	3/135	110/8930	0.231763	0.77934	0.755593	Prkcq/Gsk3b/Gfpt1	3
mmu04024	cAMP signaling pathway	5/135	218/8930	0.233983	0.77934	0.755593	Calm2/Adcy10/Tnni3/Camk4/Pln	5
mmu04066	HIF-1 signaling pathway	3/135	114/8930	0.247896	0.77934	0.755593	Hk1/Timp1/Eif4e	3
mmu00061	Fatty acid biosynthesis	1/135	19/8930	0.251528	0.77934	0.755593	Acsl1	1
mmu00100	Steroid biosynthesis	1/135	20/8930	0.262867	0.77934	0.755593	Sqle	1
mmu00220	Arginine biosynthesis	1/135	20/8930	0.262867	0.77934	0.755593	Got1l1	1
mmu04720	Long-term potentiation	2/135	67/8930	0.269003	0.77934	0.755593	Calm2/Camk4	2
mmu05225	Hepatocellular carcinoma	4/135	174/8930	0.269174	0.77934	0.755593	Frat2/Gsk3b/Gstt4/Gstm1	4
mmu04714	Thermogenesis	5/135	231/8930	0.271019	0.77934	0.755593	Prkg1/Adcy10/Acsl1/Ndufaf2/Cox8a	5
mmu04919	Thyroid hormone signaling pathway	3/135	120/8930	0.272401	0.77934	0.755593	Plcz1/Gsk3b/Pln	3
mmu01200	Carbon metabolism	3/135	121/8930	0.276513	0.77934	0.755593	4933405O20Rik/Hk1/Got1l1	3
mmu03008	Ribosome biogenesis in eukaryotes	3/135	121/8930	0.276513	0.77934	0.755593	1700009N14Rik/Nhp2/Xrn2	3
mmu04114	Oocyte meiosis	3/135	121/8930	0.276513	0.77934	0.755593	Calm2/Plcz1/Pttg1	3
mmu05031	Amphetamine addiction	2/135	69/8930	0.28025	0.77934	0.755593	Calm2/Camk4	2
mmu04622	RIG-I-like receptor signaling pathway	2/135	70/8930	0.285869	0.77934	0.755593	Atg12/Pin1rt1	2
mmu04611	Platelet activation	3/135	124/8930	0.288886	0.77934	0.755593	Prkg1/Myl12a/Itga2	3
mmu04920	Adipocytokine signaling pathway	2/135	71/8930	0.291485	0.77934	0.755593	Prkcq/Acsl1	2
mmu04110	Cell cycle	3/135	125/8930	0.29302	0.77934	0.755593	Gsk3b/Pttg1/Ccnd3	3
mmu00515	Mannose type O-glycan biosynthesis	1/135	23/8930	0.295872	0.77934	0.755593	Pomgnt1	1
mmu00900	Terpenoid backbone biosynthesis	1/135	23/8930	0.295872	0.77934	0.755593	Hmgcs2	1
mmu00480	Glutathione metabolism	2/135	72/8930	0.297095	0.77934	0.755593	Gstt4/Gstm1	2
mmu04115	p53 signaling pathway	2/135	72/8930	0.297095	0.77934	0.755593	Ccnd3/Ppm1d	2
mmu04020	Calcium signaling pathway	5/135	240/8930	0.29738	0.77934	0.755593	Calm2/Plcz1/Camk4/Pln/Slc25a4	5
mmu04218	Cellular senescence	4/135	184/8930	0.303049	0.781013	0.757215	Calm2/Ccnd3/Slc25a4/Hipk4	4
mmu05165	Human papillomavirus infection	7/135	362/8930	0.307211	0.781013	0.757215	Atp6v1e2/Gsk3b/Atp6v1f/Ccnd3/Cdc42/Itga2/Slc9a3r1	7
mmu05214	Glioma	2/135	74/8930	0.308295	0.781013	0.757215	Calm2/Camk4	2
mmu04721	Synaptic vesicle cycle	2/135	77/8930	0.325028	0.802851	0.778387	Atp6v1e2/Atp6v1f	2
mmu00340	Histidine metabolism	1/135	26/8930	0.327409	0.802851	0.778387	Aldh3b1	1
mmu00190	Oxidative phosphorylation	3/135	135/8930	0.334513	0.802851	0.778387	Atp6v1e2/Atp6v1f/Cox8a	3
mmu01230	Biosynthesis of amino acids	2/135	79/8930	0.336128	0.802851	0.778387	4933405O20Rik/Got1l1	2
mmu04744	Phototransduction	1/135	27/8930	0.337607	0.802851	0.778387	Calm2	1
mmu04210	Apoptosis	3/135	136/8930	0.338666	0.802851	0.778387	Lmnb2/Tuba3b/Mcl1	3
mmu01524	Platinum drug resistance	2/135	80/8930	0.341659	0.802851	0.778387	Gstt4/Gstm1	2
mmu00650	Butanoate metabolism	1/135	28/8930	0.347651	0.802851	0.778387	Hmgcs2	1
mmu03060	Protein export	1/135	29/8930	0.357544	0.802851	0.778387	Sec11c	1
mmu05204	Chemical carcinogenesis - DNA adducts	2/135	84/8930	0.36363	0.802851	0.778387	Gstt4/Gstm1	2
mmu04540	Gap junction	2/135	86/8930	0.374516	0.802851	0.778387	Prkg1/Tuba3b	2
mmu05034	Alcoholism	4/135	205/8930	0.375337	0.802851	0.778387	Calm2/H2al2a/Hdac5/Camk4	4
mmu04260	Cardiac muscle contraction	2/135	87/8930	0.37993	0.802851	0.778387	Tnni3/Cox8a	2
mmu05323	Rheumatoid arthritis	2/135	87/8930	0.37993	0.802851	0.778387	Atp6v1e2/Atp6v1f	2
mmu04512	ECM-receptor interaction	2/135	88/8930	0.385326	0.802851	0.778387	Sv2c/Itga2	2
mmu00020	Citrate cycle (TCA cycle)	1/135	32/8930	0.386338	0.802851	0.778387	4933405O20Rik	1
mmu00052	Galactose metabolism	1/135	32/8930	0.386338	0.802851	0.778387	Hk1	1
mmu00410	beta-Alanine metabolism	1/135	32/8930	0.386338	0.802851	0.778387	Aldh3b1	1
mmu04136	Autophagy - other	1/135	32/8930	0.386338	0.802851	0.778387	Atg12	1
mmu04211	Longevity regulating pathway	2/135	90/8930	0.396056	0.802851	0.778387	Camk4/Eif4e	2
mmu04912	GnRH signaling pathway	2/135	90/8930	0.396056	0.802851	0.778387	Calm2/Cdc42	2
mmu05410	Hypertrophic cardiomyopathy	2/135	91/8930	0.401389	0.802851	0.778387	Tnni3/Itga2	2
mmu04261	Adrenergic signaling in cardiomyocytes	3/135	152/8930	0.404643	0.802851	0.778387	Calm2/Tnni3/Pln	3
mmu00500	Starch and sucrose metabolism	1/135	34/8930	0.404819	0.802851	0.778387	Hk1	1
mmu04015	Rap1 signaling pathway	4/135	214/8930	0.406285	0.802851	0.778387	Calm2/Pfn3/Fyb/Cdc42	4
mmu04921	Oxytocin signaling pathway	3/135	153/8930	0.408716	0.802851	0.778387	Calm2/Camk4/Mef2c	3
mmu05222	Small cell lung cancer	2/135	93/8930	0.411989	0.802851	0.778387	Cks2/Itga2	2
mmu04932	Non-alcoholic fatty liver disease	3/135	156/8930	0.420886	0.809969	0.785288	Gsk3b/Cdc42/Cox8a	3
mmu00051	Fructose and mannose metabolism	1/135	36/8930	0.422747	0.809969	0.785288	Hk1	1
mmu04070	Phosphatidylinositol signaling system	2/135	96/8930	0.427716	0.810264	0.785575	Calm2/Plcz1	2
mmu05216	Thyroid cancer	1/135	37/8930	0.431509	0.810264	0.785575	Ncoa4	1
mmu05208	Chemical carcinogenesis - reactive oxygen species	4/135	222/8930	0.433563	0.810264	0.785575	Gstt4/Slc25a4/Gstm1/Cox8a	4
mmu04916	Melanogenesis	2/135	100/8930	0.448341	0.818642	0.793698	Calm2/Gsk3b	2
mmu05203	Viral carcinogenesis	4/135	229/8930	0.457158	0.818642	0.793698	Hdac5/Usp7/Ccnd3/Cdc42	4
mmu04925	Aldosterone synthesis and secretion	2/135	102/8930	0.458498	0.818642	0.793698	Calm2/Camk4	2
mmu03015	mRNA surveillance pathway	2/135	103/8930	0.463537	0.818642	0.793698	Sap18/Ncbp2	2
mmu05169	Epstein-Barr virus infection	4/135	231/8930	0.463843	0.818642	0.793698	Usp7/Ccnd3/Cir1/Psmd12	4
mmu03440	Homologous recombination	1/135	41/8930	0.465256	0.818642	0.793698	Pold3	1
mmu05219	Bladder cancer	1/135	41/8930	0.465256	0.818642	0.793698	Rassf1	1
mmu04310	Wnt signaling pathway	3/135	168/8930	0.468666	0.818642	0.793698	Frat2/Gsk3b/Ccnd3	3
mmu00514	Other types of O-glycan biosynthesis	1/135	43/8930	0.481376	0.818642	0.793698	Galntl5	1
mmu00860	Porphyrin and chlorophyll metabolism	1/135	43/8930	0.481376	0.818642	0.793698	Alas2	1
mmu04975	Fat digestion and absorption	1/135	43/8930	0.481376	0.818642	0.793698	Dgat2	1
mmu05146	Amoebiasis	2/135	107/8930	0.483414	0.818642	0.793698	Hspb1/Prdx1	2
mmu05164	Influenza A	3/135	173/8930	0.488068	0.818642	0.793698	Ccnd3/Slc25a4/Rab11a	3
mmu04928	Parathyroid hormone synthesis, secretion and action	2/135	108/8930	0.488313	0.818642	0.793698	Mef2c/Slc9a3r1	2
mmu04217	Necroptosis	3/135	174/8930	0.491908	0.81865	0.793705	H2al2a/Slc25a4/Ftl1	3
mmu04360	Axon guidance	3/135	181/8930	0.518389	0.845285	0.819528	Gsk3b/Myl12a/Cdc42	3
mmu04930	Type II diabetes mellitus	1/135	48/8930	0.519597	0.845285	0.819528	Hk1	1
mmu04973	Carbohydrate digestion and absorption	1/135	48/8930	0.519597	0.845285	0.819528	Hk1	1
mmu05166	Human T-cell leukemia virus 1 infection	4/135	250/8930	0.52576	0.845285	0.819528	1700009N14Rik/Pttg1/Ccnd3/Slc25a4	4
mmu04935	Growth hormone synthesis, secretion and action	2/135	116/8930	0.526449	0.845285	0.819528	Adcy10/Gsk3b	2
mmu04670	Leukocyte transendothelial migration	2/135	118/8930	0.535683	0.854095	0.82807	Myl12a/Cdc42	2
mmu03460	Fanconi anemia pathway	1/135	51/8930	0.541174	0.856859	0.830749	Poln	1
mmu00071	Fatty acid degradation	1/135	52/8930	0.54815	0.85761	0.831478	Acsl1	1
mmu00270	Cysteine and methionine metabolism	1/135	53/8930	0.555021	0.85761	0.831478	Got1l1	1
mmu04750	Inflammatory mediator regulation of TRP channels	2/135	127/8930	0.5757	0.85761	0.831478	Calm2/Prkcq	2
mmu00280	Valine, leucine and isoleucine degradation	1/135	57/8930	0.581483	0.85761	0.831478	Hmgcs2	1
mmu05213	Endometrial cancer	1/135	58/8930	0.58785	0.85761	0.831478	Gsk3b	1
mmu04068	FoxO signaling pathway	2/135	131/8930	0.59267	0.85761	0.831478	Atg12/Usp7	2
mmu04330	Notch signaling pathway	1/135	60/8930	0.600298	0.85761	0.831478	Cir1	1
mmu04730	Long-term depression	1/135	60/8930	0.600298	0.85761	0.831478	Prkg1	1
mmu04613	Neutrophil extracellular trap formation	3/135	205/8930	0.603204	0.85761	0.831478	H2al2a/Hdac5/Slc25a4	3
mmu05205	Proteoglycans in cancer	3/135	205/8930	0.603204	0.85761	0.831478	Cdc42/Itga2/Cd63	3
mmu03040	Spliceosome	2/135	134/8930	0.605065	0.85761	0.831478	Bcas2/Ncbp2	2
mmu04961	Endocrine and other factor-regulated calcium reabsorption	1/135	61/8930	0.606382	0.85761	0.831478	Rab11a	1
mmu05134	Legionellosis	1/135	61/8930	0.606382	0.85761	0.831478	Sar1a	1
mmu04728	Dopaminergic synapse	2/135	135/8930	0.609133	0.85761	0.831478	Calm2/Gsk3b	2
mmu00561	Glycerolipid metabolism	1/135	62/8930	0.612373	0.85761	0.831478	Dgat2	1
mmu01212	Fatty acid metabolism	1/135	62/8930	0.612373	0.85761	0.831478	Acsl1	1
mmu00230	Purine metabolism	2/135	136/8930	0.61317	0.85761	0.831478	Adcy10/Impdh2	2
mmu05217	Basal cell carcinoma	1/135	63/8930	0.618274	0.85761	0.831478	Gsk3b	1
mmu04140	Autophagy - animal	2/135	140/8930	0.629001	0.85761	0.831478	Prkcq/Atg12	2
mmu04151	PI3K-Akt signaling pathway	5/135	359/8930	0.6374	0.85761	0.831478	Gsk3b/Eif4e/Ccnd3/Mcl1/Itga2	5
mmu05417	Lipid and atherosclerosis	3/135	216/8930	0.638678	0.85761	0.831478	Calm2/Gsk3b/Cdc42	3
mmu04137	Mitophagy - animal	1/135	68/8930	0.646468	0.85761	0.831478	Usp15	1
mmu05211	Renal cell carcinoma	1/135	68/8930	0.646468	0.85761	0.831478	Cdc42	1
mmu05162	Measles	2/135	146/8930	0.651806	0.85761	0.831478	Gsk3b/Ccnd3	2
mmu05230	Central carbon metabolism in cancer	1/135	69/8930	0.651853	0.85761	0.831478	Hk1	1
mmu05224	Breast cancer	2/135	147/8930	0.655498	0.85761	0.831478	Frat2/Gsk3b	2
mmu04940	Type I diabetes mellitus	1/135	70/8930	0.657157	0.85761	0.831478	Cpe	1
mmu04520	Adherens junction	1/135	71/8930	0.662381	0.85761	0.831478	Cdc42	1
mmu05207	Chemical carcinogenesis - receptor activation	3/135	225/8930	0.666031	0.85761	0.831478	Gstt4/Ccnd3/Gstm1	3
mmu05226	Gastric cancer	2/135	150/8930	0.666387	0.85761	0.831478	Frat2/Gsk3b	2
mmu00562	Inositol phosphate metabolism	1/135	72/8930	0.667526	0.85761	0.831478	Plcz1	1
mmu05223	Non-small cell lung cancer	1/135	72/8930	0.667526	0.85761	0.831478	Rassf1	1
mmu04917	Prolactin signaling pathway	1/135	74/8930	0.677584	0.85761	0.831478	Gsk3b	1
mmu01240	Biosynthesis of cofactors	2/135	154/8930	0.680476	0.85761	0.831478	Alas2/Umps	2
mmu04971	Gastric acid secretion	1/135	75/8930	0.682499	0.85761	0.831478	Calm2	1
mmu04014	Ras signaling pathway	3/135	232/8930	0.686255	0.85761	0.831478	Calm2/Rassf1/Cdc42	3
mmu04924	Renin secretion	1/135	76/8930	0.687339	0.85761	0.831478	Calm2	1
mmu05212	Pancreatic cancer	1/135	76/8930	0.687339	0.85761	0.831478	Cdc42	1
mmu05133	Pertussis	1/135	77/8930	0.692106	0.85761	0.831478	Calm2	1
mmu05412	Arrhythmogenic right ventricular cardiomyopathy	1/135	77/8930	0.692106	0.85761	0.831478	Itga2	1
mmu04662	B cell receptor signaling pathway	1/135	81/8930	0.710465	0.874214	0.847576	Gsk3b	1
mmu03018	RNA degradation	1/135	84/8930	0.723516	0.874214	0.847576	Xrn2	1
mmu04012	ErbB signaling pathway	1/135	84/8930	0.723516	0.874214	0.847576	Gsk3b	1
mmu04630	JAK-STAT signaling pathway	2/135	168/8930	0.726022	0.874214	0.847576	Ccnd3/Mcl1	2
mmu00590	Arachidonic acid metabolism	1/135	86/8930	0.731891	0.874214	0.847576	Ptgds	1
mmu04141	Protein processing in endoplasmic reticulum	2/135	172/8930	0.737994	0.874214	0.847576	Dnajc5b/Sar1a	2
mmu04658	Th1 and Th2 cell differentiation	1/135	88/8930	0.740014	0.874214	0.847576	Prkcq	1
mmu05210	Colorectal cancer	1/135	88/8930	0.740014	0.874214	0.847576	Gsk3b	1
mmu05235	PD-L1 expression and PD-1 checkpoint pathway in cancer	1/135	88/8930	0.740014	0.874214	0.847576	Prkcq	1
mmu04657	IL-17 signaling pathway	1/135	91/8930	0.751743	0.883492	0.856571	Gsk3b	1
mmu01522	Endocrine resistance	1/135	93/8930	0.759269	0.887509	0.860466	Bik	1
mmu04640	Hematopoietic cell lineage	1/135	94/8930	0.762947	0.887509	0.860466	Itga2	1
mmu00564	Glycerophospholipid metabolism	1/135	98/8930	0.777108	0.898407	0.871032	Gpd2	1
mmu05215	Prostate cancer	1/135	99/8930	0.780515	0.898407	0.871032	Gsk3b	1
mmu04933	AGE-RAGE signaling pathway in diabetic complications	1/135	101/8930	0.787174	0.898407	0.871032	Cdc42	1
mmu04062	Chemokine signaling pathway	2/135	192/8930	0.79139	0.898407	0.871032	Gsk3b/Cdc42	2
mmu04922	Glucagon signaling pathway	1/135	104/8930	0.796789	0.898407	0.871032	Calm2	1
mmu04064	NF-kappa B signaling pathway	1/135	105/8930	0.799898	0.898407	0.871032	Prkcq	1
mmu04659	Th17 cell differentiation	1/135	105/8930	0.799898	0.898407	0.871032	Prkcq	1
mmu04625	C-type lectin receptor signaling pathway	1/135	112/8930	0.820373	0.910835	0.883081	Calm2	1
mmu04725	Cholinergic synapse	1/135	112/8930	0.820373	0.910835	0.883081	Camk4	1
mmu04972	Pancreatic secretion	1/135	114/8930	0.825831	0.910835	0.883081	Rab11a	1
mmu04010	MAPK signaling pathway	3/135	294/8930	0.826942	0.910835	0.883081	Mef2c/Cdc42/Hspb1	3
mmu05206	MicroRNAs in cancer	3/135	303/8930	0.84213	0.923104	0.894976	Hdac5/Rassf1/Mcl1	3
mmu04152	AMPK signaling pathway	1/135	126/8930	0.85529	0.928959	0.900653	Rab10	1
mmu05167	Kaposi sarcoma-associated herpesvirus infection	2/135	224/8930	0.857103	0.928959	0.900653	Calm2/Gsk3b	2
mmu04380	Osteoclast differentiation	1/135	128/8930	0.859694	0.928959	0.900653	Camk4	1
mmu04726	Serotonergic synapse	1/135	131/8930	0.866052	0.931415	0.903034	App	1
mmu04915	Estrogen signaling pathway	1/135	134/8930	0.872124	0.933542	0.905096	Calm2	1
mmu04550	Signaling pathways regulating pluripotency of stem cells	1/135	140/8930	0.88346	0.938777	0.910172	Gsk3b	1
mmu04936	Alcoholic liver disease	1/135	141/8930	0.88525	0.938777	0.910172	Gsk3b	1
mmu05322	Systemic lupus erythematosus	1/135	148/8930	0.897038	0.946873	0.918021	H2al2a	1
mmu05163	Human cytomegalovirus infection	2/135	256/8930	0.903489	0.949288	0.920362	Calm2/Gsk3b	2
mmu04934	Cushing syndrome	1/135	162/8930	0.917127	0.958741	0.929528	Gsk3b	1
mmu05160	Hepatitis C	1/135	165/8930	0.920896	0.958741	0.929528	Gsk3b	1
mmu03010	Ribosome	1/135	179/8930	0.936357	0.967028	0.937562	Rps9	1
mmu05152	Tuberculosis	1/135	180/8930	0.937339	0.967028	0.937562	Calm2	1
mmu04621	NOD-like receptor signaling pathway	1/135	211/8930	0.961337	0.987319	0.957234	Atg12	1
mmu05202	Transcriptional misregulation in cancer	1/135	223/8930	0.967943	0.989646	0.95949	Mef2c	1
mmu05170	Human immunodeficiency virus 1 infection	1/135	240/8930	0.975428	0.991019	0.960822	Calm2	1
mmu05171	Coronavirus disease - COVID-19	1/135	247/8930	0.977979	0.991019	0.960822	Rps9	1
mmu04060	Cytokine-cytokine receptor interaction	1/135	292/8930	0.98914	0.997894	0.967487	Il31	1
mmu04080	Neuroactive ligand-receptor interaction	1/135	373/8930	0.996986	0.999238	0.96879	Chrne	1
mmu05168	Herpes simplex virus 1 infection	1/135	459/8930	0.999238	0.999238	0.96879	Zfp607b	1

## Sheet: Leydig cell
ID	Description	GeneRatio	BgRatio	p value	p.adjust	q value	gene ID	Count
mmu05133	Pertussis	6/148	77/8930	0.00168749	0.318901	0.306312	Calm2/Cfl2/C1s1/C4b/C3/Il6	6
mmu04270	Vascular smooth muscle contraction	8/148	144/8930	0.0026575	0.318901	0.306312	Prkg1/Actg2/Calm2/Gnas/Myl9/Ppp1r14a/Cald1/Gucy1a1	8
mmu05016	Huntington disease	11/148	302/8930	0.0115788	0.498393	0.47872	Creb5/Ndufa13/Gpx1/Psmb4/Atp5g2/Gpx3/Dctn3/Dnal1/Psmd9/Slc25a5/Ift57	11
mmu05134	Legionellosis	4/148	61/8930	0.0182206	0.498393	0.47872	Sar1a/C3/Il6/Cxcl1	4
mmu04061	Viral protein interaction with cytokine and cytokine receptor	5/148	95/8930	0.020569	0.498393	0.47872	Ackr3/Il6/Cxcl10/Cxcl1/Ccl2	5
mmu04350	TGF-beta signaling pathway	5/148	95/8930	0.020569	0.498393	0.47872	Tgfbr2/E2f5/Id1/Fbn1/Id2	5
mmu05022	Pathways of neurodegeneration - multiple diseases	14/148	471/8930	0.0241657	0.498393	0.47872	Calm2/Dvl1/Frat2/Ndufa13/Gpx1/Psmb4/Atp5g2/Gpx3/Dctn3/Dnal1/Il6/Psmd9/Slc25a5/Ift57	14
mmu05132	Salmonella infection	9/148	253/8930	0.0246696	0.498393	0.47872	Pfn3/Kpna1/Ahnak/Myl9/Dctn3/Snx18/Il6/Cyth2/Acbd3	9
mmu04022	cGMP-PKG signaling pathway	7/148	173/8930	0.0248103	0.498393	0.47872	Prkg1/Calm2/Creb5/Myl9/Slc25a5/Rgs2/Gucy1a1	7
mmu05164	Influenza A	7/148	173/8930	0.0248103	0.498393	0.47872	Kpna1/Rab11a/Ccnd3/Il6/Cxcl10/Slc25a5/Ccl2	7
mmu05142	Chagas disease	5/148	103/8930	0.0280084	0.498393	0.47872	Gnas/Tgfbr2/C3/Il6/Ccl2	5
mmu04216	Ferroptosis	3/148	40/8930	0.0281869	0.498393	0.47872	Ncoa4/Ftl1/Ftmt	3
mmu00480	Glutathione metabolism	4/148	72/8930	0.0312787	0.498393	0.47872	Gstt4/Gpx1/Gpx3/Gstm2	4
mmu05146	Amoebiasis	5/148	107/8930	0.0322943	0.498393	0.47872	Gnas/Il6/Cxcl1/Col1a1/Hspb1	5
mmu04218	Cellular senescence	7/148	184/8930	0.0331812	0.498393	0.47872	Calm2/Tgfbr2/E2f5/Ccnd3/Hipk4/Il6/Slc25a5	7
mmu04918	Thyroid hormone synthesis	4/148	74/8930	0.0341172	0.498393	0.47872	Gnas/Creb5/Gpx1/Gpx3	4
mmu04962	Vasopressin-regulated water reabsorption	3/148	44/8930	0.0360298	0.498393	0.47872	Gnas/Creb5/Rab11a	3
mmu04714	Thermogenesis	8/148	231/8930	0.0380842	0.498393	0.47872	Prkg1/Gnas/Creb5/Ndufaf2/Ndufa13/Atp5g2/Smarcc1/Cox14	8
mmu04668	TNF signaling pathway	5/148	113/8930	0.0394561	0.498393	0.47872	Creb5/Il6/Cxcl10/Cxcl1/Ccl2	5
mmu05014	Amyotrophic lateral sclerosis	11/148	369/8930	0.0425818	0.510981	0.490811	Pfn3/Setx/Ndufa13/Gpx1/Psmb4/Atp5g2/Gpx3/Chchd10/Dctn3/Dnal1/Psmd9	11
mmu04390	Hippo signaling pathway	6/148	157/8930	0.0461657	0.527608	0.506782	Dvl1/Tgfbr2/Ccnd3/Mob1b/Id1/Id2	6
mmu05171	Coronavirus disease - COVID-19	8/148	247/8930	0.0527946	0.528734	0.507863	C1s1/Rps28/C4b/Rps27rt/C3/Il6/Cxcl10/Ccl2	8
mmu05010	Alzheimer disease	11/148	383/8930	0.0530957	0.528734	0.507863	Calm2/Dvl1/Frat2/Ndufa13/Mme/Psmb4/Atp5g2/Apoe/Il6/Psmd9/Slc25a5	11
mmu04970	Salivary secretion	4/148	86/8930	0.0542105	0.528734	0.507863	Prkg1/Calm2/Gnas/Gucy1a1	4
mmu05323	Rheumatoid arthritis	4/148	87/8930	0.0561213	0.528734	0.507863	Atp6v1e2/Il6/Cxcl1/Ccl2	4
mmu03320	PPAR signaling pathway	4/148	89/8930	0.060051	0.528734	0.507863	Plin2/Dbi/Fabp3/Hmgcs1	4
mmu04926	Relaxin signaling pathway	5/148	129/8930	0.0629726	0.528734	0.507863	Gnas/Creb5/Tgfbr2/Insl3/Col1a1	5
mmu04657	IL-17 signaling pathway	4/148	91/8930	0.0641237	0.528734	0.507863	Il6/Cxcl10/Cxcl1/Ccl2	4
mmu04923	Regulation of lipolysis in adipocytes	3/148	56/8930	0.0654525	0.528734	0.507863	Prkg1/Gnas/Npy	3
mmu04610	Complement and coagulation cascades	4/148	93/8930	0.068338	0.528734	0.507863	C1s1/C4b/C3/Clu	4
mmu05225	Hepatocellular carcinoma	6/148	174/8930	0.0690803	0.528734	0.507863	Dvl1/Frat2/Gstt4/Tgfbr2/Smarcc1/Gstm2	6
mmu04640	Hematopoietic cell lineage	4/148	94/8930	0.0704978	0.528734	0.507863	Mme/Cd34/Cd24a/Il6	4
mmu04730	Long-term depression	3/148	60/8930	0.0771006	0.560732	0.538598	Prkg1/Gnas/Gucy1a1	3
mmu04713	Circadian entrainment	4/148	98/8930	0.0794834	0.561059	0.538912	Prkg1/Calm2/Gnas/Gucy1a1	4
mmu04933	AGE-RAGE signaling pathway in diabetic complications	4/148	101/8930	0.0865794	0.593687	0.570252	Tgfbr2/Il6/Col1a1/Ccl2	4
mmu00512	Mucin type O-glycan biosynthesis	2/148	32/8930	0.0980274	0.643692	0.618283	Galntl5/St6galnac2	2
mmu05418	Fluid shear stress and atherosclerosis	5/148	148/8930	0.0992358	0.643692	0.618283	Calm2/Gstt4/Pias4/Gstm2/Ccl2	5
mmu05031	Amphetamine addiction	3/148	69/8930	0.106301	0.663244	0.637063	Calm2/Gnas/Creb5	3
mmu04921	Oxytocin signaling pathway	5/148	153/8930	0.110222	0.663244	0.637063	Calm2/Gnas/Myl9/Rgs2/Gucy1a1	5
mmu04060	Cytokine-cytokine receptor interaction	8/148	292/8930	0.111845	0.663244	0.637063	Il31/Tgfbr2/Ackr3/Il6/Cxcl16/Cxcl10/Cxcl1/Ccl2	8
mmu00982	Drug metabolism - cytochrome P450	3/148	71/8930	0.113304	0.663244	0.637063	Gstt4/Gstm2/Fmo2	3
mmu00980	Metabolism of xenobiotics by cytochrome P450	3/148	73/8930	0.120479	0.688449	0.661274	Gstt4/Hsd11b1/Gstm2	3
mmu05034	Alcoholism	6/148	205/8930	0.125068	0.698056	0.670501	Calm2/H2al2a/Gnas/Creb5/Hdac5/Npy	6
mmu01250	Biosynthesis of nucleotide sugars	2/148	38/8930	0.130471	0.701572	0.673879	Ugdh/Uap1	2
mmu04924	Renin secretion	3/148	76/8930	0.131545	0.701572	0.673879	Calm2/Gnas/Gucy1a1	3
mmu05165	Human papillomavirus infection	9/148	362/8930	0.146639	0.730135	0.701314	Dvl1/Tnxb/Gnas/Creb5/Atp6v1e2/Ccnd3/Col6a5/Slc9a3r1/Col1a1	9
mmu05012	Parkinson disease	7/148	264/8930	0.148605	0.730135	0.701314	Calm2/Gnas/Ndufa13/Psmb4/Atp5g2/Psmd9/Slc25a5	7
mmu04611	Platelet activation	4/148	124/8930	0.150225	0.730135	0.701314	Prkg1/Gnas/Col1a1/Gucy1a1	4
mmu04024	cAMP signaling pathway	6/148	218/8930	0.153643	0.730135	0.701314	Calm2/Gnas/Creb5/Myl9/Npy/Ptch1	6
mmu05020	Prion disease	7/148	268/8930	0.156864	0.730135	0.701314	Creb5/Ndufa13/Psmb4/Atp5g2/Il6/Psmd9/Slc25a5	7
mmu04141	Protein processing in endoplasmic reticulum	5/148	172/8930	0.156937	0.730135	0.701314	Dnajc5b/Sar1a/Ppp1r15a/Dnajc1/Cryab	5
mmu05204	Chemical carcinogenesis - DNA adducts	3/148	84/8930	0.162659	0.730135	0.701314	Gstt4/Hsd11b1/Gstm2	3
mmu00920	Sulfur metabolism	1/148	11/8930	0.168013	0.730135	0.701314	Sqor	1
mmu05207	Chemical carcinogenesis - receptor activation	6/148	225/8930	0.17014	0.730135	0.701314	Gnas/Gstt4/Kpna1/Creb5/Ccnd3/Gstm2	6
mmu00590	Arachidonic acid metabolism	3/148	86/8930	0.170761	0.730135	0.701314	Gpx1/Gpx3/Ptgds	3
mmu04540	Gap junction	3/148	86/8930	0.170761	0.730135	0.701314	Prkg1/Gnas/Gucy1a1	3
mmu03010	Ribosome	5/148	179/8930	0.175933	0.730135	0.701314	Mrpl24/Rps28/Mrpl12/Rps27rt/Mrps11	5
mmu04512	ECM-receptor interaction	3/148	88/8930	0.178977	0.730135	0.701314	Tnxb/Col6a5/Col1a1	3
mmu04915	Estrogen signaling pathway	4/148	134/8930	0.182254	0.730135	0.701314	Calm2/Gnas/Creb5/Fkbp4	4
mmu03050	Proteasome	2/148	47/8930	0.182761	0.730135	0.701314	Psmb4/Psmd9	2
mmu00190	Oxidative phosphorylation	4/148	135/8930	0.185576	0.730135	0.701314	Atp6v1e2/Ppa2/Ndufa13/Atp5g2	4
mmu05030	Cocaine addiction	2/148	48/8930	0.188755	0.730666	0.701824	Gnas/Creb5	2
mmu04979	Cholesterol metabolism	2/148	49/8930	0.194777	0.733959	0.704987	Apoe/Apoc1	2
mmu00983	Drug metabolism - other enzymes	3/148	92/8930	0.195722	0.733959	0.704987	Dut/Gstt4/Gstm2	3
mmu04936	Alcoholic liver disease	4/148	141/8930	0.205909	0.741105	0.711851	C4b/C3/Il6/Cxcl1	4
mmu05017	Spinocerebellar ataxia	4/148	141/8930	0.205909	0.741105	0.711851	Gtf2b/Psmb4/Psmd9/Slc25a5	4
mmu00520	Amino sugar and nucleotide sugar metabolism	2/148	51/8930	0.206892	0.741105	0.711851	Ugdh/Uap1	2
mmu00330	Arginine and proline metabolism	2/148	54/8930	0.225205	0.758342	0.728407	Ckb/Got1l1	2
mmu04978	Mineral absorption	2/148	54/8930	0.225205	0.758342	0.728407	Mt2/Ftl1	2
mmu04916	Melanogenesis	3/148	100/8930	0.230261	0.758342	0.728407	Calm2/Dvl1/Gnas	3
mmu05322	Systemic lupus erythematosus	4/148	148/8930	0.230406	0.758342	0.728407	H2al2a/C1s1/C4b/C3	4
mmu05166	Human T-cell leukemia virus 1 infection	6/148	250/8930	0.234452	0.758342	0.728407	1700009N14Rik/Creb5/Tgfbr2/Ccnd3/Il6/Slc25a5	6
mmu04925	Aldosterone synthesis and secretion	3/148	102/8930	0.239073	0.758342	0.728407	Calm2/Gnas/Creb5	3
mmu04510	Focal adhesion	5/148	201/8930	0.240632	0.758342	0.728407	Tnxb/Ccnd3/Myl9/Col6a5/Col1a1	5
mmu00240	Pyrimidine metabolism	2/148	57/8930	0.243635	0.758342	0.728407	Dut/Nt5c1b	2
mmu05144	Malaria	2/148	57/8930	0.243635	0.758342	0.728407	Il6/Ccl2	2
mmu04261	Adrenergic signaling in cardiomyocytes	4/148	152/8930	0.244722	0.758342	0.728407	Calm2/Gnas/Creb5/Tpm1	4
mmu04922	Glucagon signaling pathway	3/148	104/8930	0.247942	0.758342	0.728407	Calm2/Gnas/Creb5	3
mmu04330	Notch signaling pathway	2/148	60/8930	0.262126	0.758342	0.728407	Dvl1/Cir1	2
mmu04928	Parathyroid hormone synthesis, secretion and action	3/148	108/8930	0.265827	0.758342	0.728407	Gnas/Creb5/Slc9a3r1	3
mmu04974	Protein digestion and absorption	3/148	108/8930	0.265827	0.758342	0.728407	Mme/Col6a5/Col1a1	3
mmu04961	Endocrine and other factor-regulated calcium reabsorption	2/148	61/8930	0.268295	0.758342	0.728407	Gnas/Rab11a	2
mmu04621	NOD-like receptor signaling pathway	5/148	211/8930	0.271986	0.758342	0.728407	Txnip/Il6/Atg12/Cxcl1/Ccl2	5
mmu05415	Diabetic cardiomyopathy	5/148	211/8930	0.271986	0.758342	0.728407	Tgfbr2/Ndufa13/Atp5g2/Slc25a5/Col1a1	5
mmu04623	Cytosolic DNA-sensing pathway	2/148	63/8930	0.28063	0.758342	0.728407	Il6/Cxcl10	2
mmu05217	Basal cell carcinoma	2/148	63/8930	0.28063	0.758342	0.728407	Dvl1/Ptch1	2
mmu04015	Rap1 signaling pathway	5/148	214/8930	0.281566	0.758342	0.728407	Fyb/Calm2/Pfn3/Gnas/Id1	5
mmu00100	Steroid biosynthesis	1/148	20/8930	0.284378	0.758342	0.728407	Sqle	1
mmu00220	Arginine biosynthesis	1/148	20/8930	0.284378	0.758342	0.728407	Got1l1	1
mmu01210	2-Oxocarboxylic acid metabolism	1/148	20/8930	0.284378	0.758342	0.728407	Got1l1	1
mmu04972	Pancreatic secretion	3/148	114/8930	0.292925	0.766689	0.736425	Gnas/Rab11a/Sct	3
mmu00531	Glycosaminoglycan degradation	1/148	21/8930	0.296265	0.766689	0.736425	Hyal5	1
mmu04144	Endocytosis	6/148	273/8930	0.299234	0.766689	0.736425	Capza3/Tgfbr2/Rab11a/Snx3/Cyth2/Snx5	6
mmu00010	Glycolysis / Gluconeogenesis	2/148	67/8930	0.305242	0.766689	0.736425	Gapdhs/Bpgm	2
mmu05208	Chemical carcinogenesis - reactive oxygen species	5/148	222/8930	0.307421	0.766689	0.736425	Gstt4/Ndufa13/Atp5g2/Gstm2/Slc25a5	5
mmu03430	Mismatch repair	1/148	22/8930	0.307956	0.766689	0.736425	Rfc4	1
mmu03013	Nucleocytoplasmic transport	3/148	118/8930	0.311101	0.766689	0.736425	1700009N14Rik/Kpna1/Upf3b	3
mmu00360	Phenylalanine metabolism	1/148	23/8930	0.319454	0.766689	0.736425	Got1l1	1
mmu00515	Mannose type O-glycan biosynthesis	1/148	23/8930	0.319454	0.766689	0.736425	Pomgnt1	1
mmu00900	Terpenoid backbone biosynthesis	1/148	23/8930	0.319454	0.766689	0.736425	Hmgcs1	1
mmu04622	RIG-I-like receptor signaling pathway	2/148	70/8930	0.323606	0.768965	0.738611	Atg12/Cxcl10	2
mmu05203	Viral carcinogenesis	5/148	229/8930	0.330326	0.773534	0.742999	Creb5/Gtf2b/Ccnd3/Hdac5/C3	5
mmu04927	Cortisol synthesis and secretion	2/148	72/8930	0.335783	0.773534	0.742999	Gnas/Creb5	2
mmu05169	Epstein-Barr virus infection	5/148	231/8930	0.336905	0.773534	0.742999	Ccnd3/Cir1/Vim/Il6/Cxcl10	5
mmu05150	Staphylococcus aureus infection	3/148	124/8930	0.338421	0.773534	0.742999	C1s1/C4b/C3	3
mmu04110	Cell cycle	3/148	125/8930	0.342973	0.776542	0.745889	E2f5/Ccnd3/Smc1a	3
mmu04971	Gastric acid secretion	2/148	75/8930	0.353925	0.786115	0.755084	Calm2/Gnas	2
mmu04380	Osteoclast differentiation	3/148	128/8930	0.356612	0.786115	0.755084	Tgfbr2/Fosl2/Fhl2	3
mmu04392	Hippo signaling pathway - multiple species	1/148	27/8930	0.363578	0.786115	0.755084	Mob1b	1
mmu04744	Phototransduction	1/148	27/8930	0.363578	0.786115	0.755084	Calm2	1
mmu04966	Collecting duct acid secretion	1/148	27/8930	0.363578	0.786115	0.755084	Atp6v1e2	1
mmu04068	FoxO signaling pathway	3/148	131/8930	0.370216	0.79332	0.762005	Tgfbr2/Il6/Atg12	3
mmu00650	Butanoate metabolism	1/148	28/8930	0.374158	0.794672	0.763303	Hmgcs1	1
mmu01524	Platinum drug resistance	2/148	80/8930	0.383764	0.795647	0.76424	Gstt4/Gstm2	2
mmu05135	Yersinia infection	3/148	134/8930	0.38377	0.795647	0.76424	Fyb/Il6/Ccl2	3
mmu03060	Protein export	1/148	29/8930	0.384563	0.795647	0.76424	Immp1l	1
mmu04728	Dopaminergic synapse	3/148	135/8930	0.388274	0.796227	0.764797	Calm2/Gnas/Creb5	3
mmu04062	Chemokine signaling pathway	4/148	192/8930	0.394223	0.796227	0.764797	Cxcl16/Cxcl10/Cxcl1/Ccl2	4
mmu01523	Antifolate resistance	1/148	30/8930	0.394796	0.796227	0.764797	Il6	1
mmu00053	Ascorbate and aldarate metabolism	1/148	31/8930	0.40486	0.798487	0.766968	Ugdh	1
mmu04550	Signaling pathways regulating pluripotency of stem cells	3/148	140/8930	0.410672	0.798487	0.766968	Dvl1/Id1/Id2	3
mmu04136	Autophagy - other	1/148	32/8930	0.414758	0.798487	0.766968	Atg12	1
mmu04215	Apoptosis - multiple species	1/148	32/8930	0.414758	0.798487	0.766968	Diablo	1
mmu04911	Insulin secretion	2/148	86/8930	0.418773	0.798487	0.766968	Gnas/Creb5	2
mmu05163	Human cytomegalovirus infection	5/148	256/8930	0.419507	0.798487	0.766968	Calm2/Gnas/Creb5/Il6/Ccl2	5
mmu04130	SNARE interactions in vesicular transport	1/148	33/8930	0.424492	0.798487	0.766968	Gosr2	1
mmu05162	Measles	3/148	146/8930	0.437215	0.798487	0.766968	Ccnd3/Eif3h/Il6	3
mmu04912	GnRH signaling pathway	2/148	90/8930	0.441552	0.798487	0.766968	Calm2/Gnas	2
mmu04613	Neutrophil extracellular trap formation	4/148	205/8930	0.442802	0.798487	0.766968	H2al2a/Hdac5/C3/Slc25a5	4
mmu00040	Pentose and glucuronate interconversions	1/148	35/8930	0.443481	0.798487	0.766968	Ugdh	1
mmu03030	DNA replication	1/148	35/8930	0.443481	0.798487	0.766968	Rfc4	1
mmu05410	Hypertrophic cardiomyopathy	2/148	91/8930	0.447172	0.798487	0.766968	Tpm1/Il6	2
mmu05226	Gastric cancer	3/148	150/8930	0.454666	0.798487	0.766968	Dvl1/Frat2/Tgfbr2	3
mmu04614	Renin-angiotensin system	1/148	37/8930	0.461847	0.798487	0.766968	Mme	1
mmu05216	Thyroid cancer	1/148	37/8930	0.461847	0.798487	0.766968	Ncoa4	1
mmu05414	Dilated cardiomyopathy	2/148	94/8930	0.463839	0.798487	0.766968	Gnas/Tpm1	2
mmu00250	Alanine, aspartate and glutamate metabolism	1/148	39/8930	0.479611	0.798487	0.766968	Got1l1	1
mmu05143	African trypanosomiasis	1/148	39/8930	0.479611	0.798487	0.766968	Il6	1
mmu04150	mTOR signaling pathway	3/148	156/8930	0.480415	0.798487	0.766968	Clip1/Dvl1/Atp6v1e2	3
mmu05417	Lipid and atherosclerosis	4/148	216/8930	0.483009	0.798487	0.766968	Calm2/Il6/Cxcl1/Ccl2	4
mmu00260	Glycine, serine and threonine metabolism	1/148	40/8930	0.488274	0.798487	0.766968	Bpgm	1
mmu00350	Tyrosine metabolism	1/148	40/8930	0.488274	0.798487	0.766968	Got1l1	1
mmu00513	Various types of N-glycan biosynthesis	1/148	40/8930	0.488274	0.798487	0.766968	Man2a1	1
mmu04620	Toll-like receptor signaling pathway	2/148	100/8930	0.496275	0.798487	0.766968	Il6/Cxcl10	2
mmu04976	Bile secretion	2/148	100/8930	0.496275	0.798487	0.766968	Gnas/Sct	2
mmu00760	Nicotinate and nicotinamide metabolism	1/148	41/8930	0.496793	0.798487	0.766968	Nt5c1b	1
mmu03440	Homologous recombination	1/148	41/8930	0.496793	0.798487	0.766968	Babam2	1
mmu04810	Regulation of actin cytoskeleton	4/148	220/8930	0.497356	0.798487	0.766968	Pfn3/Itgad/Cfl2/Myl9	4
mmu04934	Cushing syndrome	3/148	162/8930	0.505591	0.798487	0.766968	Dvl1/Gnas/Creb5	3
mmu05161	Hepatitis B	3/148	163/8930	0.509726	0.798487	0.766968	Creb5/Tgfbr2/Il6	3
mmu05167	Kaposi sarcoma-associated herpesvirus infection	4/148	224/8930	0.511535	0.798487	0.766968	Calm2/C3/Il6/Cxcl1	4
mmu00514	Other types of O-glycan biosynthesis	1/148	43/8930	0.513411	0.798487	0.766968	Galntl5	1
mmu03420	Nucleotide excision repair	1/148	43/8930	0.513411	0.798487	0.766968	Rfc4	1
mmu04672	Intestinal immune network for IgA production	1/148	43/8930	0.513411	0.798487	0.766968	Il6	1
mmu03022	Basal transcription factors	1/148	44/8930	0.521514	0.798487	0.766968	Gtf2b	1
mmu04064	NF-kappa B signaling pathway	2/148	105/8930	0.522344	0.798487	0.766968	Pias4/Cxcl1	2
mmu04659	Th17 cell differentiation	2/148	105/8930	0.522344	0.798487	0.766968	Tgfbr2/Il6	2
mmu04310	Wnt signaling pathway	3/148	168/8930	0.530132	0.8002	0.768613	Dvl1/Frat2/Ccnd3	3
mmu04630	JAK-STAT signaling pathway	3/148	168/8930	0.530132	0.8002	0.768613	Ccnd3/Il6/Pias4	3
mmu04931	Insulin resistance	2/148	110/8930	0.547503	0.815569	0.783376	Creb5/Il6	2
mmu04151	PI3K-Akt signaling pathway	6/148	359/8930	0.550649	0.815569	0.783376	Tnxb/Creb5/Ccnd3/Col6a5/Il6/Col1a1	6
mmu00565	Ether lipid metabolism	1/148	48/8930	0.552609	0.815569	0.783376	Lpcat2b	1
mmu04217	Necroptosis	3/148	174/8930	0.553991	0.815569	0.783376	H2al2a/Ftl1/Slc25a5	3
mmu04625	C-type lectin receptor signaling pathway	2/148	112/8930	0.557306	0.815569	0.783376	Calm2/Il6	2
mmu00510	N-Glycan biosynthesis	1/148	50/8930	0.567396	0.819586	0.787234	Man2a1	1
mmu05206	MicroRNAs in cancer	5/148	303/8930	0.567865	0.819586	0.787234	Tnxb/Hdac5/Vim/Tpm1/Ezh2	5
mmu03460	Fanconi anemia pathway	1/148	51/8930	0.574606	0.819586	0.787234	Poln	1
mmu04935	Growth hormone synthesis, secretion and action	2/148	116/8930	0.576461	0.819586	0.787234	Gnas/Creb5	2
mmu05152	Tuberculosis	3/148	180/8930	0.577125	0.819586	0.787234	Calm2/C3/Il6	3
mmu04360	Axon guidance	3/148	181/8930	0.580908	0.820106	0.787733	Cfl2/Myl9/Ptch1	3
mmu04080	Neuroactive ligand-receptor interaction	6/148	373/8930	0.588516	0.8214	0.788976	Chrne/C3/Npy/Sct/Penk/Insl3	6
mmu00270	Cysteine and methionine metabolism	1/148	53/8930	0.58867	0.8214	0.788976	Got1l1	1
mmu03008	Ribosome biogenesis in eukaryotes	2/148	121/8930	0.599551	0.826967	0.794323	1700009N14Rik/Rpp30	2
mmu04114	Oocyte meiosis	2/148	121/8930	0.599551	0.826967	0.794323	Calm2/Smc1a	2
mmu00280	Valine, leucine and isoleucine degradation	1/148	57/8930	0.615427	0.843175	0.809892	Hmgcs1	1
mmu04340	Hedgehog signaling pathway	1/148	58/8930	0.621842	0.843175	0.809892	Ptch1	1
mmu04370	VEGF signaling pathway	1/148	58/8930	0.621842	0.843175	0.809892	Hspb1	1
mmu04750	Inflammatory mediator regulation of TRP channels	2/148	127/8930	0.626004	0.844051	0.810733	Calm2/Gnas	2
mmu04213	Longevity regulating pathway - multiple species	1/148	62/8930	0.646455	0.860248	0.826291	Cryab	1
mmu05321	Inflammatory bowel disease	1/148	62/8930	0.646455	0.860248	0.826291	Il6	1
mmu04913	Ovarian steroidogenesis	1/148	63/8930	0.652355	0.860248	0.826291	Gnas	1
mmu05332	Graft-versus-host disease	1/148	63/8930	0.652355	0.860248	0.826291	Il6	1
mmu00310	Lysine degradation	1/148	64/8930	0.658157	0.860282	0.826324	Ezh2	1
mmu00230	Purine metabolism	2/148	136/8930	0.663134	0.860282	0.826324	Nt5c1b/Gucy1a1	2
mmu04210	Apoptosis	2/148	136/8930	0.663134	0.860282	0.826324	Lmnb2/Diablo	2
mmu04371	Apelin signaling pathway	2/148	137/8930	0.667073	0.86074	0.826763	Calm2/Hdac5	2
mmu04720	Long-term potentiation	1/148	67/8930	0.674994	0.866303	0.832107	Calm2	1
mmu04137	Mitophagy - animal	1/148	68/8930	0.680421	0.868623	0.834335	Cited2	1
mmu05140	Leishmaniasis	1/148	70/8930	0.691007	0.873354	0.838879	C3	1
mmu04520	Adherens junction	1/148	71/8930	0.696169	0.873354	0.838879	Tgfbr2	1
mmu04920	Adipocytokine signaling pathway	1/148	71/8930	0.696169	0.873354	0.838879	Npy	1
mmu04115	p53 signaling pathway	1/148	72/8930	0.701245	0.873354	0.838879	Ccnd3	1
mmu05224	Breast cancer	2/148	147/8930	0.704455	0.873354	0.838879	Dvl1/Frat2	2
mmu05214	Glioma	1/148	74/8930	0.711145	0.873354	0.838879	Calm2	1
mmu04072	Phospholipase D signaling pathway	2/148	149/8930	0.711502	0.873354	0.838879	Gnas/Cyth2	2
mmu05202	Transcriptional misregulation in cancer	3/148	223/8930	0.719884	0.873354	0.838879	Tgfbr2/Il6/Id2	3
mmu05212	Pancreatic cancer	1/148	76/8930	0.720719	0.873354	0.838879	Tgfbr2	1
mmu05220	Chronic myeloid leukemia	1/148	76/8930	0.720719	0.873354	0.838879	Tgfbr2	1
mmu04721	Synaptic vesicle cycle	1/148	77/8930	0.725388	0.873354	0.838879	Atp6v1e2	1
mmu01230	Biosynthesis of amino acids	1/148	79/8930	0.734493	0.873354	0.838879	Got1l1	1
mmu01521	EGFR tyrosine kinase inhibitor resistance	1/148	79/8930	0.734493	0.873354	0.838879	Il6	1
mmu04932	Non-alcoholic fatty liver disease	2/148	156/8930	0.735073	0.873354	0.838879	Ndufa13/Il6	2
mmu04020	Calcium signaling pathway	3/148	240/8930	0.765008	0.890547	0.855394	Calm2/Gnas/Slc25a5	3
mmu05170	Human immunodeficiency virus 1 infection	3/148	240/8930	0.765008	0.890547	0.855394	Calm2/Cfl2/Samhd1	3
mmu04260	Cardiac muscle contraction	1/148	87/8930	0.768012	0.890547	0.855394	Tpm1	1
mmu04530	Tight junction	2/148	167/8930	0.768815	0.890547	0.855394	Myl9/Slc9a3r1	2
mmu05210	Colorectal cancer	1/148	88/8930	0.771895	0.890547	0.855394	Tgfbr2	1
mmu04211	Longevity regulating pathway	1/148	90/8930	0.779467	0.890547	0.855394	Creb5	1
mmu05032	Morphine addiction	1/148	91/8930	0.78316	0.890547	0.855394	Gnas	1
mmu00140	Steroid hormone biosynthesis	1/148	92/8930	0.78679	0.890547	0.855394	Hsd11b1	1
mmu04666	Fc gamma R-mediated phagocytosis	1/148	92/8930	0.78679	0.890547	0.855394	Cfl2	1
mmu01522	Endocrine resistance	1/148	93/8930	0.790361	0.890547	0.855394	Gnas	1
mmu05222	Small cell lung cancer	1/148	93/8930	0.790361	0.890547	0.855394	Cks2	1
mmu04070	Phosphatidylinositol signaling system	1/148	96/8930	0.800719	0.89237	0.857145	Calm2	1
mmu00830	Retinol metabolism	1/148	97/8930	0.804058	0.89237	0.857145	Cyp26b1	1
mmu00564	Glycerophospholipid metabolism	1/148	98/8930	0.807341	0.89237	0.857145	Lpcat2b	1
mmu04145	Phagosome	2/148	182/8930	0.808802	0.89237	0.857145	Atp6v1e2/C3	2
mmu05215	Prostate cancer	1/148	99/8930	0.81057	0.89237	0.857145	Creb5	1
mmu03015	mRNA surveillance pathway	1/148	103/8930	0.822955	0.901868	0.866268	Upf3b	1
mmu04725	Cholinergic synapse	1/148	112/8930	0.847958	0.922183	0.885781	Creb5	1
mmu04724	Glutamatergic synapse	1/148	113/8930	0.85051	0.922183	0.885781	Gnas	1
mmu04066	HIF-1 signaling pathway	1/148	114/8930	0.853019	0.922183	0.885781	Il6	1
mmu05205	Proteoglycans in cancer	2/148	205/8930	0.85827	0.923311	0.886864	Ptch1/Col1a1	2
mmu04670	Leukocyte transendothelial migration	1/148	118/8930	0.862645	0.923311	0.886864	Myl9	1
mmu01200	Carbon metabolism	1/148	121/8930	0.869451	0.923311	0.886864	Got1l1	1
mmu04722	Neurotrophin signaling pathway	1/148	121/8930	0.869451	0.923311	0.886864	Calm2	1
mmu04152	AMPK signaling pathway	1/148	126/8930	0.880058	0.930457	0.893729	Creb5	1
mmu04142	Lysosome	1/148	131/8930	0.889808	0.93255	0.895739	Hyal5	1
mmu04726	Serotonergic synapse	1/148	131/8930	0.889808	0.93255	0.895739	Gnas	1
mmu03040	Spliceosome	1/148	134/8930	0.895276	0.934201	0.897325	Bcas2	1
mmu04910	Insulin signaling pathway	1/148	139/8930	0.903797	0.936637	0.899665	Calm2	1
mmu04140	Autophagy - animal	1/148	140/8930	0.905416	0.936637	0.899665	Atg12	1
mmu04120	Ubiquitin mediated proteolysis	1/148	147/8930	0.91602	0.940959	0.903816	Pias4	1
mmu04723	Retrograde endocannabinoid signaling	1/148	148/8930	0.917435	0.940959	0.903816	Ndufa13	1
mmu01240	Biosynthesis of cofactors	1/148	154/8930	0.925442	0.945132	0.907824	Ugdh	1
mmu05160	Hepatitis C	1/148	165/8930	0.93817	0.954071	0.916411	Cxcl10	1
mmu04514	Cell adhesion molecules	1/148	174/8930	0.94696	0.958522	0.920686	Cd34	1
mmu05168	Herpes simplex virus 1 infection	4/148	459/8930	0.950534	0.958522	0.920686	Eif2b4/C3/Il6/Ccl2	4
mmu04010	MAPK signaling pathway	2/148	294/8930	0.958581	0.962592	0.924595	Tgfbr2/Hspb1	2
mmu04014	Ras signaling pathway	1/148	232/8930	0.980331	0.980331	0.941634	Calm2	1
